# Supplementary material for: Reliable and accurate prediction of basic pKa values in nitrogen compounds: the pKa shift in supramolecular systems as a case study
Source: J Cheminform. 2023 Sep 28;15:90. doi: 10.1186/s13321-023-00763-3 (PMC10540475; doi:10.1186/s13321-023-00763-3)
Supplement: Supplementary file 1 — Additional file 1. Optimized structures of the investigated compounds, equations, tables and additional figures. [file 13321_2023_763_MOESM1_ESM.zip]

Archive with 358 entries (355 files):
- Optimized_Structures/
- Optimized_Structures/Base/
- Optimized_Structures/Base/1.xyz
- Optimized_Structures/Base/10.xyz
- Optimized_Structures/Base/100.xyz
- Optimized_Structures/Base/101.xyz
- Optimized_Structures/Base/102.xyz
- Optimized_Structures/Base/103.xyz
- Optimized_Structures/Base/104.xyz
- Optimized_Structures/Base/105.xyz
- Optimized_Structures/Base/106.xyz
- Optimized_Structures/Base/107.xyz
- Optimized_Structures/Base/108.xyz
- Optimized_Structures/Base/109.xyz
- Optimized_Structures/Base/11.xyz
- Optimized_Structures/Base/110.xyz
- Optimized_Structures/Base/111.xyz
- Optimized_Structures/Base/112.xyz
- Optimized_Structures/Base/113.xyz
- Optimized_Structures/Base/114.xyz
- Optimized_Structures/Base/115.xyz
- Optimized_Structures/Base/116.xyz
- Optimized_Structures/Base/117.xyz
- Optimized_Structures/Base/118.xyz
- Optimized_Structures/Base/119.xyz
- Optimized_Structures/Base/12.xyz
- Optimized_Structures/Base/120.xyz
- Optimized_Structures/Base/121.xyz
- Optimized_Structures/Base/122.xyz
- Optimized_Structures/Base/123.xyz
- Optimized_Structures/Base/124.xyz
- Optimized_Structures/Base/125.xyz
- Optimized_Structures/Base/126.xyz
- Optimized_Structures/Base/127.xyz
- Optimized_Structures/Base/128.xyz
- Optimized_Structures/Base/129.xyz
- Optimized_Structures/Base/13.xyz
- Optimized_Structures/Base/130.xyz
- Optimized_Structures/Base/131.xyz
- Optimized_Structures/Base/132.xyz
- Optimized_Structures/Base/133.xyz
- Optimized_Structures/Base/134.xyz
- Optimized_Structures/Base/135.xyz
- Optimized_Structures/Base/136.xyz
- Optimized_Structures/Base/137.xyz
- Optimized_Structures/Base/138.xyz
- Optimized_Structures/Base/139.xyz
- Optimized_Structures/Base/14.xyz
- Optimized_Structures/Base/140.xyz
- Optimized_Structures/Base/141.xyz
- Optimized_Structures/Base/142.xyz
- Optimized_Structures/Base/143.xyz
- Optimized_Structures/Base/144.xyz
- Optimized_Structures/Base/145.xyz
- Optimized_Structures/Base/146.xyz
- Optimized_Structures/Base/147.xyz
- Optimized_Structures/Base/148.xyz
- Optimized_Structures/Base/149.xyz
- Optimized_Structures/Base/15.xyz
- Optimized_Structures/Base/150.xyz
- Optimized_Structures/Base/151.xyz
- Optimized_Structures/Base/152.xyz
- Optimized_Structures/Base/153.xyz
- Optimized_Structures/Base/154.xyz
- Optimized_Structures/Base/155.xyz
- Optimized_Structures/Base/156.xyz
- Optimized_Structures/Base/157.xyz
- Optimized_Structures/Base/158.xyz
- Optimized_Structures/Base/159.xyz
- Optimized_Structures/Base/16.xyz
- Optimized_Structures/Base/160.xyz
- Optimized_Structures/Base/161.xyz
- Optimized_Structures/Base/162.xyz
- Optimized_Structures/Base/163.xyz
- Optimized_Structures/Base/164.xyz
- Optimized_Structures/Base/165.xyz
- Optimized_Structures/Base/166.xyz
- Optimized_Structures/Base/167.xyz
- Optimized_Structures/Base/168.xyz
- Optimized_Structures/Base/169.xyz
- Optimized_Structures/Base/17.xyz
- Optimized_Structures/Base/170.xyz
- Optimized_Structures/Base/18.xyz
- Optimized_Structures/Base/19.xyz
- Optimized_Structures/Base/2.xyz
- Optimized_Structures/Base/20.xyz
- Optimized_Structures/Base/21.xyz
- Optimized_Structures/Base/22.xyz
- Optimized_Structures/Base/23.xyz
- Optimized_Structures/Base/24.xyz
- Optimized_Structures/Base/25.xyz
- Optimized_Structures/Base/26.xyz
- Optimized_Structures/Base/27.xyz
- Optimized_Structures/Base/28.xyz
- Optimized_Structures/Base/29.xyz
- Optimized_Structures/Base/3.xyz
- Optimized_Structures/Base/30.xyz
- Optimized_Structures/Base/31.xyz
- Optimized_Structures/Base/32.xyz
- Optimized_Structures/Base/33.xyz
- Optimized_Structures/Base/34.xyz
- Optimized_Structures/Base/35.xyz
- Optimized_Structures/Base/36.xyz
- Optimized_Structures/Base/37.xyz
- Optimized_Structures/Base/38.xyz
- Optimized_Structures/Base/39.xyz
- Optimized_Structures/Base/4.xyz
- Optimized_Structures/Base/40.xyz
- Optimized_Structures/Base/41.xyz
- Optimized_Structures/Base/42.xyz
- Optimized_Structures/Base/43.xyz
- Optimized_Structures/Base/44.xyz
- Optimized_Structures/Base/45.xyz
- Optimized_Structures/Base/46.xyz
- Optimized_Structures/Base/47.xyz
- Optimized_Structures/Base/48.xyz
- Optimized_Structures/Base/49.xyz
- Optimized_Structures/Base/5.xyz
- Optimized_Structures/Base/50.xyz
- Optimized_Structures/Base/51.xyz
- Optimized_Structures/Base/52.xyz
- Optimized_Structures/Base/53.xyz
- Optimized_Structures/Base/54.xyz
- Optimized_Structures/Base/55.xyz
- Optimized_Structures/Base/56.xyz
- Optimized_Structures/Base/57.xyz
- Optimized_Structures/Base/58.xyz
- Optimized_Structures/Base/59.xyz
- Optimized_Structures/Base/6.xyz
- Optimized_Structures/Base/60.xyz
- Optimized_Structures/Base/61.xyz
- Optimized_Structures/Base/62.xyz
- Optimized_Structures/Base/63.xyz
- Optimized_Structures/Base/64.xyz
- Optimized_Structures/Base/65.xyz
- Optimized_Structures/Base/66.xyz
- Optimized_Structures/Base/67.xyz
- Optimized_Structures/Base/68.xyz
- Optimized_Structures/Base/69.xyz
- Optimized_Structures/Base/7.xyz
- Optimized_Structures/Base/70.xyz
- Optimized_Structures/Base/71.xyz
- Optimized_Structures/Base/72.xyz
- Optimized_Structures/Base/73.xyz
- Optimized_Structures/Base/74.xyz
- Optimized_Structures/Base/75.xyz
- Optimized_Structures/Base/76.xyz
- Optimized_Structures/Base/77.xyz
- Optimized_Structures/Base/78.xyz
- Optimized_Structures/Base/79.xyz
- Optimized_Structures/Base/8.xyz
- Optimized_Structures/Base/80.xyz
- Optimized_Structures/Base/81.xyz
- Optimized_Structures/Base/82.xyz
- Optimized_Structures/Base/83.xyz
- Optimized_Structures/Base/84.xyz
- Optimized_Structures/Base/85.xyz
- Optimized_Structures/Base/86.xyz
- Optimized_Structures/Base/87.xyz
- Optimized_Structures/Base/88.xyz
- Optimized_Structures/Base/89.xyz
- Optimized_Structures/Base/9.xyz
- Optimized_Structures/Base/90.xyz
- Optimized_Structures/Base/91.xyz
- Optimized_Structures/Base/92.xyz
- Optimized_Structures/Base/93.xyz
- Optimized_Structures/Base/94.xyz
- Optimized_Structures/Base/95.xyz
- Optimized_Structures/Base/96.xyz
- Optimized_Structures/Base/97.xyz
- Optimized_Structures/Base/98.xyz
- Optimized_Structures/Base/99.xyz
- Optimized_Structures/Base/C1.xyz
- Optimized_Structures/Base/C2.xyz
- Optimized_Structures/Base/C3.xyz
- Optimized_Structures/Base/C4.xyz
- Optimized_Structures/Base/C5.xyz
- Optimized_Structures/Base/C6.xyz
- Optimized_Structures/Conjugate_acid/
- Optimized_Structures/Conjugate_acid/1.xyz
- Optimized_Structures/Conjugate_acid/10.xyz
- Optimized_Structures/Conjugate_acid/100.xyz
- Optimized_Structures/Conjugate_acid/101.xyz
- Optimized_Structures/Conjugate_acid/102.xyz
- Optimized_Structures/Conjugate_acid/103.xyz
- Optimized_Structures/Conjugate_acid/104.xyz
- Optimized_Structures/Conjugate_acid/105.xyz
- Optimized_Structures/Conjugate_acid/106.xyz
- Optimized_Structures/Conjugate_acid/107.xyz
- Optimized_Structures/Conjugate_acid/108.xyz
- Optimized_Structures/Conjugate_acid/109.xyz
- Optimized_Structures/Conjugate_acid/11.xyz
- Optimized_Structures/Conjugate_acid/110.xyz
- Optimized_Structures/Conjugate_acid/111.xyz
- Optimized_Structures/Conjugate_acid/112.xyz
- Optimized_Structures/Conjugate_acid/113.xyz
- Optimized_Structures/Conjugate_acid/114.xyz
- Optimized_Structures/Conjugate_acid/115.xyz
- Optimized_Structures/Conjugate_acid/116.xyz
- Optimized_Structures/Conjugate_acid/117.xyz
- Optimized_Structures/Conjugate_acid/118.xyz
- Optimized_Structures/Conjugate_acid/119.xyz
- Optimized_Structures/Conjugate_acid/12.xyz
- Optimized_Structures/Conjugate_acid/120.xyz
- Optimized_Structures/Conjugate_acid/121.xyz
- Optimized_Structures/Conjugate_acid/122.xyz
- Optimized_Structures/Conjugate_acid/123.xyz
- Optimized_Structures/Conjugate_acid/124.xyz
- Optimized_Structures/Conjugate_acid/125.xyz
- Optimized_Structures/Conjugate_acid/126.xyz
- Optimized_Structures/Conjugate_acid/127.xyz
- Optimized_Structures/Conjugate_acid/128.xyz
- Optimized_Structures/Conjugate_acid/129.xyz
- Optimized_Structures/Conjugate_acid/13.xyz
- Optimized_Structures/Conjugate_acid/130.xyz
- Optimized_Structures/Conjugate_acid/131.xyz
- Optimized_Structures/Conjugate_acid/132.xyz
- Optimized_Structures/Conjugate_acid/133.xyz
- Optimized_Structures/Conjugate_acid/134.xyz
- Optimized_Structures/Conjugate_acid/135.xyz
- Optimized_Structures/Conjugate_acid/136.xyz
- Optimized_Structures/Conjugate_acid/137.xyz
- Optimized_Structures/Conjugate_acid/138.xyz
- Optimized_Structures/Conjugate_acid/139.xyz
- Optimized_Structures/Conjugate_acid/14.xyz
- Optimized_Structures/Conjugate_acid/140.xyz
- Optimized_Structures/Conjugate_acid/141.xyz
- Optimized_Structures/Conjugate_acid/142.xyz
- Optimized_Structures/Conjugate_acid/143.xyz
- Optimized_Structures/Conjugate_acid/144.xyz
- Optimized_Structures/Conjugate_acid/145.xyz
- Optimized_Structures/Conjugate_acid/146.xyz
- Optimized_Structures/Conjugate_acid/147.xyz
- Optimized_Structures/Conjugate_acid/148.xyz
- Optimized_Structures/Conjugate_acid/149.xyz
- Optimized_Structures/Conjugate_acid/15.xyz
- Optimized_Structures/Conjugate_acid/150.xyz
- Optimized_Structures/Conjugate_acid/151.xyz
- Optimized_Structures/Conjugate_acid/152.xyz
- Optimized_Structures/Conjugate_acid/153.xyz
- Optimized_Structures/Conjugate_acid/154.xyz
- Optimized_Structures/Conjugate_acid/155.xyz
- Optimized_Structures/Conjugate_acid/156.xyz
- Optimized_Structures/Conjugate_acid/157.xyz
- Optimized_Structures/Conjugate_acid/158.xyz
- Optimized_Structures/Conjugate_acid/159.xyz
- Optimized_Structures/Conjugate_acid/16.xyz
- Optimized_Structures/Conjugate_acid/160.xyz
- Optimized_Structures/Conjugate_acid/161.xyz
- Optimized_Structures/Conjugate_acid/162.xyz
- Optimized_Structures/Conjugate_acid/163.xyz
- Optimized_Structures/Conjugate_acid/164.xyz
- Optimized_Structures/Conjugate_acid/165.xyz
- Optimized_Structures/Conjugate_acid/166.xyz
- Optimized_Structures/Conjugate_acid/167.xyz
- Optimized_Structures/Conjugate_acid/168.xyz
- Optimized_Structures/Conjugate_acid/169.xyz
- Optimized_Structures/Conjugate_acid/17.xyz
- Optimized_Structures/Conjugate_acid/170.xyz
- Optimized_Structures/Conjugate_acid/18.xyz
- Optimized_Structures/Conjugate_acid/19.xyz
- Optimized_Structures/Conjugate_acid/2.xyz
- Optimized_Structures/Conjugate_acid/20.xyz
- Optimized_Structures/Conjugate_acid/21.xyz
- Optimized_Structures/Conjugate_acid/22.xyz
- Optimized_Structures/Conjugate_acid/23.xyz
- Optimized_Structures/Conjugate_acid/24.xyz
- Optimized_Structures/Conjugate_acid/25.xyz
- Optimized_Structures/Conjugate_acid/26.xyz
- Optimized_Structures/Conjugate_acid/27.xyz
- Optimized_Structures/Conjugate_acid/28.xyz
- Optimized_Structures/Conjugate_acid/29.xyz
- Optimized_Structures/Conjugate_acid/3.xyz
- Optimized_Structures/Conjugate_acid/30.xyz
- Optimized_Structures/Conjugate_acid/31.xyz
- Optimized_Structures/Conjugate_acid/32.xyz
- Optimized_Structures/Conjugate_acid/33.xyz
- Optimized_Structures/Conjugate_acid/34.xyz
- Optimized_Structures/Conjugate_acid/35.xyz
- Optimized_Structures/Conjugate_acid/36.xyz
- Optimized_Structures/Conjugate_acid/37.xyz
- Optimized_Structures/Conjugate_acid/38.xyz
- Optimized_Structures/Conjugate_acid/39.xyz
- Optimized_Structures/Conjugate_acid/4.xyz
- Optimized_Structures/Conjugate_acid/40.xyz
- Optimized_Structures/Conjugate_acid/41.xyz
- Optimized_Structures/Conjugate_acid/42.xyz
- Optimized_Structures/Conjugate_acid/43.xyz
- Optimized_Structures/Conjugate_acid/44.xyz
- Optimized_Structures/Conjugate_acid/45.xyz
- Optimized_Structures/Conjugate_acid/46.xyz
- Optimized_Structures/Conjugate_acid/47.xyz
- Optimized_Structures/Conjugate_acid/48.xyz
- Optimized_Structures/Conjugate_acid/49.xyz
- Optimized_Structures/Conjugate_acid/5.xyz
- Optimized_Structures/Conjugate_acid/50.xyz
- Optimized_Structures/Conjugate_acid/51.xyz
- Optimized_Structures/Conjugate_acid/52.xyz
- Optimized_Structures/Conjugate_acid/53.xyz
- Optimized_Structures/Conjugate_acid/54.xyz
[truncated: 58 more entries]
