# Supplementary material for: Reliable and accurate prediction of basic pKa values in nitrogen compounds: the pKa shift in supramolecular systems as a case study
Source: J Cheminform. 2023 Sep 28;15:90. doi: 10.1186/s13321-023-00763-3 (PMC10540475; doi:10.1186/s13321-023-00763-3)
Supplement: Supplementary file 1 — Additional file 1. Optimized structures of the investigated compounds, equations, tables and additional figures. [file 13321_2023_763_MOESM1_ESM.zip › Optimized_Structures/Base/1.xyz]

21
Coordinates from ORCA-job 3
  N   2.09781842038971     -0.52611016970182     -0.20623526455488
  C   0.73109735402923     -0.90606817098753     -0.57110465564293
  H   0.78274332406308     -1.51117750976974     -1.47607111353522
  H   0.34460493866190     -1.54945144067641      0.21944775293375
  C   -0.17639557290850      0.33116377843251     -0.77755205854551
  H   -1.04869497143320      0.29243585381140     -0.12315210132333
  H   -0.55131020591889      0.37516768949462     -1.80144949598753
  C   0.65159505078378      1.57970594183829     -0.47624824520750
  H   0.03860686347367      2.47365937523891     -0.59096926355001
  C   2.65642625135903      0.32633414217031     -1.25779666273329
  H   3.69023339107610      0.54930405912478     -0.99442253502895
  H   2.68128940630001     -0.25564440121674     -2.17911959908855
  C   1.83590079321390      1.62741678861291     -1.44143279001274
  H   1.47704736183742      1.72278786690452     -2.46737043330634
  H   2.44631184936327      2.50829600426091     -1.23600324631679
  C   2.07120257428731      0.22146013509579      1.05298034674938
  H   1.71461352406869     -0.45007887127594      1.83394162366238
  H   3.09883514683261      0.48358513021252      1.30398094503123
  C   1.18336323312606      1.48612715368890      0.95346812742778
  H   1.75224503213270      2.38441551755516      1.19913106976516
  H   0.35076623526204      1.43927112718659      1.65747759926391
