# Supplementary material for: Reliable and accurate prediction of basic pKa values in nitrogen compounds: the pKa shift in supramolecular systems as a case study
Source: J Cheminform. 2023 Sep 28;15:90. doi: 10.1186/s13321-023-00763-3 (PMC10540475; doi:10.1186/s13321-023-00763-3)
Supplement: Supplementary file 1 — Additional file 1. Optimized structures of the investigated compounds, equations, tables and additional figures. [file 13321_2023_763_MOESM1_ESM.zip › Optimized_Structures/Base/100.xyz]

18
Coordinates from ORCA-job 9
  N   -1.54994036053592      0.45046092824948      0.11502743279674
  H   -0.91047873734593      0.40742676933582     -0.66070702096916
  H   -2.47972481921646      0.68802657791526     -0.18760633034567
  C   -1.09067451141830      1.15921700985683      1.21620536392461
  C   -1.98574384134570      1.70331321479915      2.14264699706228
  C   0.27955776359422      1.29097591973888      1.46243807774764
  C   -1.52417947829213      2.35808429411587      3.26934577352735
  H   -3.05211707593096      1.61360736507805      1.97425622645021
  C   0.73374374480850      1.94818771075471      2.59047715017743
  H   0.99162418962153      0.87664488636556      0.75897809400914
  C   -0.15929300588303      2.48521766329961      3.51426282159289
  H   -2.23029970633960      2.78177823457204      3.97055694327648
  H   1.79680900486531      2.05287440344463      2.76026771916277
  S   0.43166085565731      3.35443257400959      4.95536405068337
  C   0.56535429410922      1.96375870124391      6.13464604578887
  H   0.92509014937796      2.37565154248482      7.07433105112151
  H   -0.40354657633763      1.49947559339507      6.29637006975016
  H   1.27285811061163      1.22056661134072      5.77743953424338
