# Supplementary material for: Reliable and accurate prediction of basic pKa values in nitrogen compounds: the pKa shift in supramolecular systems as a case study
Source: J Cheminform. 2023 Sep 28;15:90. doi: 10.1186/s13321-023-00763-3 (PMC10540475; doi:10.1186/s13321-023-00763-3)
Supplement: Supplementary file 1 — Additional file 1. Optimized structures of the investigated compounds, equations, tables and additional figures. [file 13321_2023_763_MOESM1_ESM.zip › Optimized_Structures/Base/101.xyz]

20
Coordinates from ORCA-job 9
  N   -1.75923209866127     -1.12714038361256     -0.02827925251445
  O   -1.69383193498985      1.13699974890042      0.05743095115898
  C   -3.10980298075034      0.83354088429039      0.05562549648907
  C   -3.15713543559618     -0.70482228802270     -0.00926500821033
  C   -1.04872166080032     -0.06884316031266      0.00936829694092
  C   0.41230005517495     -0.01788727100152      0.00617358689067
  C   1.14061867118360     -1.20823299911341     -0.04560917117549
  C   1.09190772499056      1.19915230037938      0.05424390420190
  C   2.52288471478506     -1.17739537386850     -0.04888141727467
  C   2.47781276045990      1.22288417919889      0.05059607273168
  C   3.19663942244132      0.03769172528685     -0.00077210590964
  H   -3.55851486289483      1.32221911542013     -0.80694928033875
  H   -3.54432302994508      1.24616787301967      0.96415466585204
  H   -3.66514275550537     -1.14321809196188      0.85027706452226
  H   -3.66520577261275     -1.06848182378011     -0.90317284438451
  H   0.60478448666760     -2.14547361031124     -0.08276517522866
  H   0.53085311189918      2.12082284154782      0.09440096090341
  H   3.07981637577931     -2.10397699258378     -0.08913352696096
  H   2.99738416059917      2.17097466812255      0.08822479720876
  H   4.27850904777533      0.05871865840226     -0.00346801490224
