# Supplementary material for: Reliable and accurate prediction of basic pKa values in nitrogen compounds: the pKa shift in supramolecular systems as a case study
Source: J Cheminform. 2023 Sep 28;15:90. doi: 10.1186/s13321-023-00763-3 (PMC10540475; doi:10.1186/s13321-023-00763-3)
Supplement: Supplementary file 1 — Additional file 1. Optimized structures of the investigated compounds, equations, tables and additional figures. [file 13321_2023_763_MOESM1_ESM.zip › Optimized_Structures/Base/102.xyz]

17
Coordinates from ORCA-job 9
  N   -1.56382120166016      0.48495135433192      0.04540310835170
  H   -0.96656273831802      0.53014134229629     -0.76330741717130
  H   -2.51621917656601      0.69946342162738     -0.20047506097687
  C   -1.09486178403339      1.17000542889642      1.16470459310483
  C   -1.99216195808002      1.68523394858244      2.10188910335710
  C   0.28729221809317      1.27945296618182      1.40032032981954
  C   -1.53914291605700      2.30729324643931      3.25188320934753
  H   -3.05687096224648      1.59407553036045      1.92113747450240
  C   0.71470236775329      1.91297683319773      2.55987165177990
  C   -0.17796090024186      2.42622417906212      3.48946550582271
  H   -2.25468437225610      2.69967420869994      3.96268959538929
  H   1.77973683334512      1.99989857369239      2.73851057754458
  H   0.18544156436403      2.91276724286304      4.38406424254809
  C   1.26642846981852      0.71760174405731      0.41913618463584
  H   1.10160949471983     -0.34824043121924      0.25125673816277
  H   1.20034165695060      1.20652298614426     -0.55726519961949
  H   2.28783340441449      0.84395742478642      0.76801536340137
