# Supplementary material for: Reliable and accurate prediction of basic pKa values in nitrogen compounds: the pKa shift in supramolecular systems as a case study
Source: J Cheminform. 2023 Sep 28;15:90. doi: 10.1186/s13321-023-00763-3 (PMC10540475; doi:10.1186/s13321-023-00763-3)
Supplement: Supplementary file 1 — Additional file 1. Optimized structures of the investigated compounds, equations, tables and additional figures. [file 13321_2023_763_MOESM1_ESM.zip › Optimized_Structures/Base/103.xyz]

26
Coordinates from ORCA-job 5
  N   -1.56077659314199      0.52618958680800      0.03669273938785
  H   -0.91861992928276      0.51328564274524     -0.73815521294950
  H   -2.48606354551721      0.78914514591757     -0.25942085936377
  C   -1.09868500794425      1.18752356321001      1.16751386217282
  C   -1.98975863411251      1.69814775528333      2.11519013282324
  C   0.27029722207937      1.29620504525227      1.42632877931687
  C   -1.52100829548001      2.29821759980000      3.26960507773376
  H   -3.05678343492282      1.61667480268310      1.94326460633103
  C   0.72085790176915      1.89941454489459      2.58635157642767
  H   0.98208521238812      0.89846888702550      0.71227990329571
  C   -0.15525716040428      2.41859490130800      3.54457845313420
  H   -2.24942704139838      2.67853900808182      3.97587273003718
  H   1.79102682347248      1.95956168762040      2.74491861186195
  Si  0.46852814971822      3.27914661241173      5.08839567034371
  C   2.12549832289064      2.54698652858471      5.59614274612211
  H   2.89578038591627      2.71614888374245      4.84413769734876
  H   2.47953128232926      2.99686164958954      6.52392265978164
  H   2.05271284703790      1.47190925449056      5.75679881029152
  C   0.68563886820064      5.11900245850491      4.75297732367846
  H   -0.25641345248351      5.57680052755574      4.45144366876513
  H   1.04492900357420      5.64959147668262      5.63539833970452
  H   1.40123907222055      5.28941243034762      3.94875106282782
  C   -0.77165021759616      3.05189733608918      6.48471821819891
  H   -0.95499667678775      1.99713340197642      6.68656680756886
  H   -0.40517944904167      3.50635079519289      7.40539399136221
  H   -1.73160565348352      3.51529047420179      6.25853260379732
