# Supplementary material for: Reliable and accurate prediction of basic pKa values in nitrogen compounds: the pKa shift in supramolecular systems as a case study
Source: J Cheminform. 2023 Sep 28;15:90. doi: 10.1186/s13321-023-00763-3 (PMC10540475; doi:10.1186/s13321-023-00763-3)
Supplement: Supplementary file 1 — Additional file 1. Optimized structures of the investigated compounds, equations, tables and additional figures. [file 13321_2023_763_MOESM1_ESM.zip › Optimized_Structures/Base/104.xyz]

24
Coordinates from ORCA-job 1
  N   -1.57075225088713      0.48555892233559      0.03667514471483
  H   -0.92411453911185      0.44439012810199     -0.73332758949181
  H   -2.49180462057621      0.75018352658770     -0.27061764200879
  C   -1.10789620035747      1.16294206179901      1.15592003975001
  C   -1.99192847642107      1.70698989546837      2.09007605730962
  C   0.25829404483482      1.26332789061259      1.42738244484093
  C   -1.52571749560033      2.32544734333147      3.23223472928891
  H   -3.05954400698741      1.64253908411802      1.91775972849813
  C   0.71032917133274      1.88550860122303      2.57315165231444
  H   0.97491778838305      0.84548321100277      0.73062388979832
  C   -0.16004512480868      2.43993983936959      3.51958540452173
  H   -2.26146591171196      2.73404902473915      3.90862484502913
  H   1.77861037081971      1.92952753948562      2.72341729905529
  C   0.33160634684087      3.10530967548281      4.74270390501440
  C   -0.54636832981794      3.60949440749578      5.71165945401345
  C   1.70065579397249      3.26528248980748      4.99576209477698
  C   -0.08700038339733      4.23298084434720      6.85906041499010
  H   -1.61403745991514      3.51350375419828      5.58224550513631
  C   2.16286027154584      3.88868336138470      6.14207803425861
  H   2.43174876019486      2.90413109723671      4.28799973338353
  C   1.27330031183059      4.37929228867542      7.08617903781802
  H   -0.80120700602270      4.60626805032263      7.58155567082782
  H   3.22923778044992      3.99123866899726      6.29628725606309
  H   1.63352116541032      4.86622829387681      7.98256289009691
