# Supplementary material for: Reliable and accurate prediction of basic pKa values in nitrogen compounds: the pKa shift in supramolecular systems as a case study
Source: J Cheminform. 2023 Sep 28;15:90. doi: 10.1186/s13321-023-00763-3 (PMC10540475; doi:10.1186/s13321-023-00763-3)
Supplement: Supplementary file 1 — Additional file 1. Optimized structures of the investigated compounds, equations, tables and additional figures. [file 13321_2023_763_MOESM1_ESM.zip › Optimized_Structures/Base/105.xyz]

23
Coordinates from ORCA-job 7
  N   -3.13337268443483     -0.05808811766352     -0.08053033413686
  C   -4.65917472826763     -4.86497959492448     -0.08730684100769
  C   -3.28545045355092     -4.89194713726734     -0.08850245764645
  C   -2.54149905569811     -3.69916082711675     -0.08712588277565
  C   -3.23049460845182     -2.45830853614219     -0.08447220901787
  C   -4.63325582655242     -2.45696821073274     -0.08329672798272
  C   -5.33570825581467     -3.63914751825666     -0.08468793432108
  C   -1.11677886890913     -3.71273712869290     -0.08833323787162
  C   -2.46949918947055     -1.23345086147854     -0.08304918740013
  C   -1.05106063738572     -1.29704729171426     -0.08432407093490
  C   -0.40007901642109     -2.56267857521640     -0.08699245241158
  C   -0.34414964898686     -0.08549665374141     -0.08286763159546
  H   0.73880761631934     -0.10232612492075     -0.08378509908700
  C   -1.03228259669904      1.10200803076279     -0.08030318337218
  C   -2.43123352870916      1.05980000690505     -0.07922914151079
  H   -0.61135571065578     -4.67035498579097     -0.09037510158528
  H   -5.21935885584738     -5.79071042495530     -0.08839344584391
  H   -2.75741470118370     -5.83722714915219     -0.09053976120814
  H   -5.14336167962514     -1.50547448554238     -0.08127576510727
  H   -6.41751327562593     -3.62274719853274     -0.08374687641755
  H   0.68257756331149     -2.58872343828742     -0.08793046828629
  H   -0.51674560872184      2.05251463906822     -0.07912337533323
  H   -3.00139624861912      1.98275158339290     -0.07720881514634
