# Supplementary material for: Reliable and accurate prediction of basic pKa values in nitrogen compounds: the pKa shift in supramolecular systems as a case study
Source: J Cheminform. 2023 Sep 28;15:90. doi: 10.1186/s13321-023-00763-3 (PMC10540475; doi:10.1186/s13321-023-00763-3)
Supplement: Supplementary file 1 — Additional file 1. Optimized structures of the investigated compounds, equations, tables and additional figures. [file 13321_2023_763_MOESM1_ESM.zip › Optimized_Structures/Base/106.xyz]

24
Coordinates from ORCA-job 20
  N   -1.57101239718854      0.48585307929521      0.04643195899014
  H   -0.92882661196142      0.47554998533552     -0.72858587943434
  H   -2.49525599983476      0.74672881973671     -0.25486762195373
  C   -1.11424082118754      1.16815929419896      1.17017509970098
  C   -2.01342428519428      1.68355740897814      2.10548927107242
  C   0.25313497395446      1.28620487513807      1.41533906858123
  C   -1.53057341552788      2.30064477373863      3.24455867453849
  H   -3.08002087017603      1.59564728907781      1.93880862789452
  C   0.75577388509120      1.90705164612424      2.56016340342379
  H   0.92757966883917      0.87281308062237      0.67905515748160
  C   -0.17109596010473      2.41614288479826      3.47814878673423
  H   -2.23013523232837      2.70189054111331      3.96610682699758
  H   0.15459984384116      2.90879056526366      4.38036771927346
  C   2.21557670739215      2.02182777071693      2.79132024044686
  C   3.15027736342427      1.51571539627585      1.87970484563828
  C   2.72904240993956      2.64434666251588      3.93573689924897
  C   4.51336565574855      1.62381505398041      2.09666125293525
  H   2.82071718340868      1.02251157877102      0.97772129895715
  C   4.09129465929894      2.75454670576732      4.15661149064745
  H   2.06144181775049      3.05476619118957      4.67779601230047
  C   4.99673327137048      2.24501953877102      3.23825032882028
  H   5.20209439758097      1.21835377478081      1.36692284656623
  H   4.44631770499625      3.24279993115891      5.05481141725574
  H   6.06163605086719      2.33036315265138      3.40947227388293
