# Supplementary material for: Reliable and accurate prediction of basic pKa values in nitrogen compounds: the pKa shift in supramolecular systems as a case study
Source: J Cheminform. 2023 Sep 28;15:90. doi: 10.1186/s13321-023-00763-3 (PMC10540475; doi:10.1186/s13321-023-00763-3)
Supplement: Supplementary file 1 — Additional file 1. Optimized structures of the investigated compounds, equations, tables and additional figures. [file 13321_2023_763_MOESM1_ESM.zip › Optimized_Structures/Base/107.xyz]

15
Coordinates from ORCA-job 19
  N   -1.59859006386726      0.52434545347466      0.01205571559771
  H   -0.95280053613106      0.49089650414932     -0.75910337647025
  H   -2.50559924321580      0.84190482966202     -0.28668046179561
  C   -1.11208791381860      1.15399066091991      1.15210080303177
  C   -1.99222332771243      1.70222336028213      2.09224540352582
  C   0.25789023001711      1.18291310475130      1.40819394722762
  C   -1.49552504337679      2.26826322281809      3.25167847695519
  H   -3.05895580324874      1.67971411751098      1.90996333569715
  C   0.73932868892705      1.75524712253347      2.57576604409322
  H   0.96332734893122      0.75982877919043      0.70536257415699
  C   -0.13325376539216      2.30339751606046      3.51136368318224
  H   -2.18292900262006      2.69275068841058      3.97145578579285
  H   0.24512467885538      2.75236693498483      4.42155046866335
  O   2.09605477415238      1.75230765434200      2.75252251623696
  H   2.29653897849978      2.16695005090981      3.59912508410498
