# Supplementary material for: Reliable and accurate prediction of basic pKa values in nitrogen compounds: the pKa shift in supramolecular systems as a case study
Source: J Cheminform. 2023 Sep 28;15:90. doi: 10.1186/s13321-023-00763-3 (PMC10540475; doi:10.1186/s13321-023-00763-3)
Supplement: Supplementary file 1 — Additional file 1. Optimized structures of the investigated compounds, equations, tables and additional figures. [file 13321_2023_763_MOESM1_ESM.zip › Optimized_Structures/Base/108.xyz]

21
Coordinates from ORCA-job 7
  N   -1.69641448627118      0.88241977273976     -0.19753596201795
  H   -1.02856467969264      0.90816434939365     -0.95017358933280
  H   -2.54373696318131      1.36296094479803     -0.45100754453316
  C   -1.18146373702332      1.24215488928803      1.04472724718895
  C   -2.02817964119708      1.71760335813883      2.05420125391660
  C   0.16911643098502      1.06670519783030      1.32558266797994
  C   -1.51044528958921      2.00846074865376      3.30038991300191
  H   -3.08395393499621      1.85151240433024      1.85562857701860
  C   0.67875871565075      1.36336714827960      2.58602748583867
  H   0.84842080989143      0.69282536981235      0.57071707304699
  C   -0.16165927064445      1.83931724366917      3.59059221714680
  H   -2.17085134099420      2.37881235109089      4.07369957425567
  H   0.21007132218161      2.07917167950989      4.57366713464382
  O   2.01801213530725      1.15440139329974      2.73421978772558
  C   2.60910749503091      1.42229165401541      4.00276660755487
  H   2.45810487604028      2.47308564112347      4.26783226892400
  H   2.12784807370587      0.81193655299946      4.77281334539053
  C   4.07718692817142      1.09995326485159      3.90580956473053
  H   4.55977074425154      1.70938294770583      3.14447920805602
  H   4.56376014408868      1.29551217396912      4.86040483939244
  H   4.22851166828481      0.05276091450079      3.65225833007183
