# Supplementary material for: Reliable and accurate prediction of basic pKa values in nitrogen compounds: the pKa shift in supramolecular systems as a case study
Source: J Cheminform. 2023 Sep 28;15:90. doi: 10.1186/s13321-023-00763-3 (PMC10540475; doi:10.1186/s13321-023-00763-3)
Supplement: Supplementary file 1 — Additional file 1. Optimized structures of the investigated compounds, equations, tables and additional figures. [file 13321_2023_763_MOESM1_ESM.zip › Optimized_Structures/Base/109.xyz]

18
Coordinates from ORCA-job 8
  N   -1.71270584734802      0.85087192654198     -0.16680629258415
  H   -1.07392014237404      0.86957229678909     -0.94437016127930
  H   -2.56937160628954      1.32958046454904     -0.39015120893809
  C   -1.15322999434572      1.20637164887874      1.05582007329816
  C   -1.95968849981298      1.68328217146217      2.09573786533935
  C   0.20837043931208      1.02764770113469      1.28853054444072
  C   -1.39653599575541      1.97122430332782      3.32352484477006
  H   -3.02164942259897      1.82067610183160      1.93549021671423
  C   0.76735066539070      1.31989199532339      2.53036059185018
  H   0.84012237717113      0.65109902993875      0.49252248024029
  C   -0.03945680902851      1.79649572682560      3.56054053525200
  H   -2.02677657393357      2.34229093981796      4.12136786679947
  H   0.36682121249570      2.03291166645435      4.53099672522398
  S   2.51520812150911      1.04729261725380      2.67791283420336
  C   2.87007504485423      1.51372835867670      4.39210466117917
  H   3.93674905572657      1.35721276055554      4.52390610081463
  H   2.64482953879301      2.56014396046767      4.57859869449511
  H   2.33490843623424      0.88450633017109      5.09801362818080
