# Supplementary material for: Reliable and accurate prediction of basic pKa values in nitrogen compounds: the pKa shift in supramolecular systems as a case study
Source: J Cheminform. 2023 Sep 28;15:90. doi: 10.1186/s13321-023-00763-3 (PMC10540475; doi:10.1186/s13321-023-00763-3)
Supplement: Supplementary file 1 — Additional file 1. Optimized structures of the investigated compounds, equations, tables and additional figures. [file 13321_2023_763_MOESM1_ESM.zip › Optimized_Structures/Base/11.xyz]

25
Coordinates from ORCA-job 1
  N   0.23186433600966     -1.11611749514116     -0.01017894808968
  H   0.55737713542014     -2.07458418131894     -0.05729085935374
  H   0.55384505210575     -0.67123563182653     -0.86179604458036
  C   0.83003461594526     -0.45242581193473      1.14462673413724
  H   0.44696852452120      0.57001401704598      1.17547369720929
  H   0.44735367185440     -0.94060341902448      2.04374896410469
  C   2.35350112385297     -0.42233526444747      1.19605196385758
  H   2.73075985248940     -1.44948379333867      1.16671947015215
  H   2.73028790397830      0.06460030346467      0.29090300315166
  C   2.90533204787759      0.28763654370782      2.42257939517082
  H   2.52118434156591      1.31156275020309      2.44993694908745
  H   2.52211819673096     -0.19866201701658      3.32451136438298
  C   4.42451019785391      0.32123253239195      2.47858320408330
  H   4.80936641852684     -0.70245554188050      2.45257050274595
  H   4.80801372124170      0.80742549975028      1.57670368782497
  C   4.97392815313331      1.03276626444623      3.70474975351091
  H   4.58754283753809      2.05604603193138      3.73240409886592
  H   4.59197924208281      0.54567977717695      4.60703409444457
  C   6.49319149004076      1.07015784509028      3.76122720754706
  H   6.87890429653759      0.04762038934514      3.73063697523219
  H   6.87381692889052      1.56030221965089      2.86108518343578
  C   7.03101354576915      1.77943681943413      4.99245409520434
  H   8.12044658485914      1.79399011853273      5.00384781931628
  H   6.68708131179646      2.81348789426239      5.03398110913338
  H   6.69837846937816      1.28844414949511      5.90763657942526
