# Supplementary material for: Reliable and accurate prediction of basic pKa values in nitrogen compounds: the pKa shift in supramolecular systems as a case study
Source: J Cheminform. 2023 Sep 28;15:90. doi: 10.1186/s13321-023-00763-3 (PMC10540475; doi:10.1186/s13321-023-00763-3)
Supplement: Supplementary file 1 — Additional file 1. Optimized structures of the investigated compounds, equations, tables and additional figures. [file 13321_2023_763_MOESM1_ESM.zip › Optimized_Structures/Base/110.xyz]

14
Coordinates from ORCA-job 12
  N   -1.56617842012584      0.48704719190965      0.04169414503831
  H   -0.92730872742530      0.46793716291681     -0.73557441638241
  H   -2.49351588537734      0.74064478645732     -0.25572034208347
  C   -1.10433347019944      1.16641720449436      1.16189689523894
  C   -1.99612722587151      1.68402615163922      2.10557428129949
  C   0.26533330688058      1.28626634675650      1.41383571517091
  C   -1.53863277741804      2.30636580473396      3.25384486806013
  H   -3.06284830692593      1.59770903686777      1.94053816258163
  C   0.72835009041212      1.90768237777998      2.56035444709822
  H   0.97915680506562      0.88678280310657      0.70431523304617
  C   -0.17597118571674      2.41575833999091      3.47873824296214
  H   -2.24343502247931      2.70342285415559      3.96972692252440
  H   1.79074405537404      1.99411703878273      2.73571242670165
  Br  0.45996676380707      3.27842290040863      5.06076341874388
