# Supplementary material for: Reliable and accurate prediction of basic pKa values in nitrogen compounds: the pKa shift in supramolecular systems as a case study
Source: J Cheminform. 2023 Sep 28;15:90. doi: 10.1186/s13321-023-00763-3 (PMC10540475; doi:10.1186/s13321-023-00763-3)
Supplement: Supplementary file 1 — Additional file 1. Optimized structures of the investigated compounds, equations, tables and additional figures. [file 13321_2023_763_MOESM1_ESM.zip › Optimized_Structures/Base/111.xyz]

14
Coordinates from ORCA-job 3
  N   -1.56659283198426      0.48507985135866      0.04146489616831
  H   -0.92779462729172      0.46885116698016     -0.73600956089949
  H   -2.49311929669961      0.74136217320482     -0.25638967263625
  C   -1.10444843917901      1.16593691923044      1.16178143904930
  C   -1.99601939468616      1.68372723595092      2.10533021206480
  C   0.26503534773728      1.28602756555404      1.41371378426073
  C   -1.53828708673242      2.30620100631802      3.25318726264175
  H   -3.06268112520000      1.59724433838788      1.94028802355628
  C   0.72770196740584      1.90768569372357      2.55999800524175
  H   0.97874512266825      0.88639099693154      0.70423235145900
  C   -0.17603852913162      2.41591391036911      3.47836504023678
  H   -2.23989422957954      2.70462174695345      3.97142108479354
  H   1.78931776235726      1.99617902681209      2.73890301398747
  Cl  0.40937536031571      3.20977836822531      4.93511412007603
