# Supplementary material for: Reliable and accurate prediction of basic pKa values in nitrogen compounds: the pKa shift in supramolecular systems as a case study
Source: J Cheminform. 2023 Sep 28;15:90. doi: 10.1186/s13321-023-00763-3 (PMC10540475; doi:10.1186/s13321-023-00763-3)
Supplement: Supplementary file 1 — Additional file 1. Optimized structures of the investigated compounds, equations, tables and additional figures. [file 13321_2023_763_MOESM1_ESM.zip › Optimized_Structures/Base/112.xyz]

24
Coordinates from ORCA-job 19
  N   -1.55954030760730      1.18564198164421     -0.24792275436794
  H   -0.85196688384378      1.19226662806500     -0.96490803013085
  H   -2.35581842000119      1.74301030028485     -0.50911846427134
  C   -1.08796963675716      1.43159834544286      1.03658758881882
  C   -1.96229209043153      1.91690582138397      2.01342583742859
  C   0.25063698364239      1.16670884830755      1.39173750046634
  C   -1.53320263506005      2.14994122402129      3.30629655802710
  H   -2.99205818877554      2.11797857538968      1.74295237267406
  C   0.65837501915090      1.41948115068524      2.70012325991637
  C   -0.21413800007006      1.90254957154875      3.66063718807195
  H   -2.23403389808268      2.52625024827939      4.04011602110686
  H   1.68618658067493      1.20802924438923      2.96546790799322
  H   0.12876287804168      2.08045918577937      4.67037301935342
  C   1.22593518455874      0.65414186681022      0.40941538360398
  C   2.44515091658724      1.30761802685097      0.21615656130295
  C   0.97585301554067     -0.50743989306353     -0.32646642562113
  C   3.38222891810510      0.81895889651201     -0.68095437572275
  H   2.64884918604773      2.21553432850395      0.76857359800440
  C   1.91177047051761     -0.99438031022015     -1.22581118067276
  H   0.04530051527767     -1.03830558080950     -0.17830675364886
  C   3.11899276977259     -0.33388221794657     -1.40714093003508
  H   4.31890196323857      1.34364212713574     -0.81696035598852
  H   1.70168480887530     -1.90083893671260     -1.77842127484410
  H   3.84899085059813     -0.71466943228196     -2.10915225146474
