# Supplementary material for: Reliable and accurate prediction of basic pKa values in nitrogen compounds: the pKa shift in supramolecular systems as a case study
Source: J Cheminform. 2023 Sep 28;15:90. doi: 10.1186/s13321-023-00763-3 (PMC10540475; doi:10.1186/s13321-023-00763-3)
Supplement: Supplementary file 1 — Additional file 1. Optimized structures of the investigated compounds, equations, tables and additional figures. [file 13321_2023_763_MOESM1_ESM.zip › Optimized_Structures/Base/113.xyz]

20
Coordinates from ORCA-job 4
  N   -1.54572881337493      0.48705373658525      0.05271929499690
  H   -0.89614399205289      0.45429716589523     -0.71513703420612
  H   -2.46753952810799      0.74506724028401     -0.25769565693517
  C   -1.09037834364530      1.16989836443157      1.17302414970638
  C   -1.98879876854478      1.68794557528232      2.11218832746899
  C   0.27499439588463      1.29253950057636      1.42443452027127
  C   -1.52642788811768      2.31112076500944      3.25843489524309
  H   -3.05447498598633      1.59664353814176      1.93965689169320
  C   0.73529736037877      1.91934557537389      2.57659362662581
  H   1.00049974565372      0.90061864281546      0.72457445298092
  C   -0.16881151647737      2.43416326920807      3.50563994203107
  H   -2.23983300344870      2.70716065610918      3.96884445025251
  H   0.18823697604833      2.92192526122206      4.39848826321241
  C   2.20354606138773      2.01208839080579      2.75797137272779
  O   3.02543605890488      1.59171640108328      1.96922922864792
  O   2.54243449804981      2.62630228183971      3.91553612762771
  C   3.95074243425537      2.74758705646586      4.15378250499813
  H   4.42686261320788      3.32850568502608      3.36744584785805
  H   4.04209137209728      3.25518785488358      5.10774760870743
  H   4.42009532388757      1.76773303896110      4.19872118609169
