# Supplementary material for: Reliable and accurate prediction of basic pKa values in nitrogen compounds: the pKa shift in supramolecular systems as a case study
Source: J Cheminform. 2023 Sep 28;15:90. doi: 10.1186/s13321-023-00763-3 (PMC10540475; doi:10.1186/s13321-023-00763-3)
Supplement: Supplementary file 1 — Additional file 1. Optimized structures of the investigated compounds, equations, tables and additional figures. [file 13321_2023_763_MOESM1_ESM.zip › Optimized_Structures/Base/114.xyz]

14
Coordinates from ORCA-job 11
  N   -1.56382515921083      0.48913277919573      0.04241716210376
  H   -0.92292272671562      0.46194332958956     -0.73277415831061
  H   -2.49100087482838      0.74115647343504     -0.25635310360501
  C   -1.10529599675547      1.16726904238963      1.16292154171445
  C   -2.00026106467255      1.68485195726263      2.10455295895800
  C   0.26754874897841      1.28345223272123      1.40506273145938
  C   -1.53010339757000      2.30320631462631      3.24843152343827
  H   -3.06606415902539      1.59623153619752      1.93587837535787
  C   0.70545413140370      1.90692593537232      2.55785692465454
  H   0.98099819754747      0.88551812602849      0.69699503269003
  C   -0.16943845228899      2.42613920156874      3.49781961643448
  H   -2.23605758146513      2.70067651565542      3.96542338927982
  H   0.19643365948712      2.90952822059142      4.39028560071722
  Br  2.58913467511567      2.05656833536598      2.85898240510780
