# Supplementary material for: Reliable and accurate prediction of basic pKa values in nitrogen compounds: the pKa shift in supramolecular systems as a case study
Source: J Cheminform. 2023 Sep 28;15:90. doi: 10.1186/s13321-023-00763-3 (PMC10540475; doi:10.1186/s13321-023-00763-3)
Supplement: Supplementary file 1 — Additional file 1. Optimized structures of the investigated compounds, equations, tables and additional figures. [file 13321_2023_763_MOESM1_ESM.zip › Optimized_Structures/Base/115.xyz]

14
Coordinates from ORCA-job 14
  N   -1.56375146984873      0.48777421609484      0.04189331321403
  H   -0.92654148612191      0.46940484005169     -0.73659904578123
  H   -2.49334395007032      0.73710108601580     -0.25160293141543
  C   -1.10439034441250      1.16688114865415      1.16222605018697
  C   -2.00048463438438      1.68460251534973      2.10369488338019
  C   0.26713835996239      1.28191585738484      1.40512701834089
  C   -1.53154637333462      2.30359991421075      3.24851619794222
  H   -3.06583829522200      1.59633414717351      1.93363150500769
  C   0.69626629969593      1.90636617581138      2.55747186240438
  H   0.99530226960229      0.88879223318188      0.70916507121127
  C   -0.17125946719717      2.42683771580870      3.49895256109936
  H   -2.23942927018577      2.70064404598619      3.96361226515546
  H   0.20937039056584      2.90838434976997      4.38669132889704
  F   2.03150797095096      2.01096175450656      2.76781992035717
