# Supplementary material for: Reliable and accurate prediction of basic pKa values in nitrogen compounds: the pKa shift in supramolecular systems as a case study
Source: J Cheminform. 2023 Sep 28;15:90. doi: 10.1186/s13321-023-00763-3 (PMC10540475; doi:10.1186/s13321-023-00763-3)
Supplement: Supplementary file 1 — Additional file 1. Optimized structures of the investigated compounds, equations, tables and additional figures. [file 13321_2023_763_MOESM1_ESM.zip › Optimized_Structures/Base/116.xyz]

14
Coordinates from ORCA-job 2
  N   -1.56348314273516      0.48879285086203      0.04253476635488
  H   -0.92317492588380      0.46395872030154     -0.73323155773028
  H   -2.49109168037673      0.74024681435046     -0.25536048139777
  C   -1.10519505620770      1.16734006492800      1.16314753622724
  C   -2.00070177812609      1.68486048071092      2.10435107962464
  C   0.26678212483813      1.28341293757651      1.40566495589179
  C   -1.53049229673576      2.30316280487347      3.24836186033611
  H   -3.06639785485637      1.59627865958904      1.93530226610709
  C   0.70554708490414      1.90687298801476      2.55819599343559
  H   0.98385028992177      0.88666621433009      0.70066631231548
  C   -0.17029706959628      2.42587753204581      3.49732660877552
  H   -2.23665371000243      2.70066392565736      3.96500713079839
  H   0.19969761005258      2.90869102656703      4.38841703307289
  Cl  2.43841040480370      2.04427498019299      2.83381649618840
