# Supplementary material for: Reliable and accurate prediction of basic pKa values in nitrogen compounds: the pKa shift in supramolecular systems as a case study
Source: J Cheminform. 2023 Sep 28;15:90. doi: 10.1186/s13321-023-00763-3 (PMC10540475; doi:10.1186/s13321-023-00763-3)
Supplement: Supplementary file 1 — Additional file 1. Optimized structures of the investigated compounds, equations, tables and additional figures. [file 13321_2023_763_MOESM1_ESM.zip › Optimized_Structures/Base/117.xyz]

16
Coordinates from ORCA-job 17
  N   -6.11374401584973      2.49129478222596     -0.18897659807272
  C   -4.84284730489330      2.05854160490919      0.02940990213890
  C   -4.56238811216695      0.67544845241848      0.20573606795770
  C   -3.23973775770870      0.24927504303029      0.43065899293206
  H   -3.03781968212184     -0.80630607397858      0.56377158866943
  C   -2.22686951167162      1.17011649627901      0.47883233585501
  C   -2.50268141391182      2.54027752963836      0.30431228758401
  C   -3.78161760658109      2.98195933526686      0.08389304103080
  H   -1.20839091707354      0.84986341742451      0.65140644065505
  H   -1.68887975085219      3.25192500124186      0.34583144086126
  H   -4.00804653406252      4.03002093843509     -0.05171761950983
  C   -5.67138281605111     -0.19045036512865      0.13898698861631
  H   -5.52969513830187     -1.26065891450524      0.26517670875748
  N   -6.89793942673907      0.23010961053404     -0.07222548268874
  C   -7.04774616133152      1.57103066650590     -0.22692394921027
  H   -8.06231385068311      1.90975247570292     -0.39907214557644
