# Supplementary material for: Reliable and accurate prediction of basic pKa values in nitrogen compounds: the pKa shift in supramolecular systems as a case study
Source: J Cheminform. 2023 Sep 28;15:90. doi: 10.1186/s13321-023-00763-3 (PMC10540475; doi:10.1186/s13321-023-00763-3)
Supplement: Supplementary file 1 — Additional file 1. Optimized structures of the investigated compounds, equations, tables and additional figures. [file 13321_2023_763_MOESM1_ESM.zip › Optimized_Structures/Base/118.xyz]

16
Coordinates from ORCA-job 20
  N   -6.89793942019332      0.23010965785659     -0.07222546191250
  C   -4.84284732605443      2.05854157000703      0.02940989738113
  C   -4.56238812054405      0.67544839634676      0.20573611898456
  C   -3.23973771909481      0.24927500033652      0.43065901142678
  H   -3.03781958654498     -0.80630611375318      0.56377158616883
  C   -2.22686950075960      1.17011649893973      0.47883228981762
  C   -2.50268144383968      2.54027754602934      0.30431231457785
  C   -3.78161763662361      2.98195932083610      0.08389307350997
  H   -1.20839089267581      0.84986344243324      0.65140634296834
  H   -1.68887979034355      3.25192502715682      0.34583145824120
  H   -4.00804654277839      4.03002093949533     -0.05171756791002
  C   -5.67138283064127     -0.19045037255940      0.13898701624170
  H   -5.52969519351361     -1.26065892800344      0.26517676618338
  N   -6.11374401301076      2.49129478724081     -0.18897664551105
  C   -7.04774615589852      1.57103070059642     -0.22692396885237
  H   -8.06231382748361      1.90975252704132     -0.39907223131542
