# Supplementary material for: Reliable and accurate prediction of basic pKa values in nitrogen compounds: the pKa shift in supramolecular systems as a case study
Source: J Cheminform. 2023 Sep 28;15:90. doi: 10.1186/s13321-023-00763-3 (PMC10540475; doi:10.1186/s13321-023-00763-3)
Supplement: Supplementary file 1 — Additional file 1. Optimized structures of the investigated compounds, equations, tables and additional figures. [file 13321_2023_763_MOESM1_ESM.zip › Optimized_Structures/Base/119.xyz]

18
Coordinates from ORCA-job 5
  N   -1.67678252058393      0.60319495961658      0.03652116905055
  H   -1.16546693517245     -0.20981027284777     -0.26495549210907
  H   -2.65910816087540      0.39803054001959      0.11606424014857
  C   -1.13193371377130      1.25308696726127      1.13997487122574
  C   -1.92590637437176      2.05287134197699      1.96664859172822
  C   0.23541557145245      1.18414537860109      1.41332273135823
  C   -1.37643327134012      2.74599889647410      3.02792088319837
  H   -2.99012201682901      2.12434081295531      1.78104801122521
  C   0.78483777707093      1.88791200410533      2.47039662940099
  H   0.87825350986269      0.57773511446940      0.78795762115102
  C   -0.01297542429700      2.67808328326675      3.28500547593250
  H   -2.01888412010883      3.32575283452737      3.67787201505696
  H   1.84839523236436      1.81080713900473      2.66155653857167
  N   0.52656479986192      3.34563660209170      4.42676837311424
  H   0.20357256356694      4.30159334709155      4.50282572207099
  H   0.04976470063609      2.70402234066770      5.73387155429733
  H   1.53750516729356      3.35220272321923      4.42286297637533
  Cl  -0.46859678475911      2.18789598749895      6.93653808820301
