# Supplementary material for: Reliable and accurate prediction of basic pKa values in nitrogen compounds: the pKa shift in supramolecular systems as a case study
Source: J Cheminform. 2023 Sep 28;15:90. doi: 10.1186/s13321-023-00763-3 (PMC10540475; doi:10.1186/s13321-023-00763-3)
Supplement: Supplementary file 1 — Additional file 1. Optimized structures of the investigated compounds, equations, tables and additional figures. [file 13321_2023_763_MOESM1_ESM.zip › Optimized_Structures/Base/12.xyz]

28

N          0.34180       -1.11330        0.00000
H          0.67660       -2.05560       -0.00090
H          0.67360       -0.64080       -0.81650
C          0.83180       -0.42030        1.20030
H          0.47360        0.58790        1.20120
H          0.47670       -0.92580        2.07390
C          2.37180       -0.41790        1.19890
H          2.73010       -1.42610        1.19790
H          2.72680        0.08770        0.32520
C          2.88520        0.30820        2.45620
H          2.52690        1.31640        2.45710
H          2.53010       -0.19720        3.32990
C          4.42520        0.31050        2.45480
H          4.78340       -0.69780        2.45420
H          4.78030        0.81560        1.58090
C          4.93860        1.03690        3.71190
H          4.58070        2.04530        3.71230
H          4.58320        0.53200        4.58580
C          6.47860        1.03880        3.71070
H          6.83650        0.03040        3.71040
H          6.83400        1.54360        2.83690
C          6.99190        1.76530        4.96780
H          6.63400        2.77360        4.96820
H          6.63660        1.26030        5.84170
C          8.53190        1.76720        4.96670
H          8.88860        2.27200        5.84010
H          8.88990        0.75890        4.96630
H          8.88730        2.27210        4.09280
