# Supplementary material for: Reliable and accurate prediction of basic pKa values in nitrogen compounds: the pKa shift in supramolecular systems as a case study
Source: J Cheminform. 2023 Sep 28;15:90. doi: 10.1186/s13321-023-00763-3 (PMC10540475; doi:10.1186/s13321-023-00763-3)
Supplement: Supplementary file 1 — Additional file 1. Optimized structures of the investigated compounds, equations, tables and additional figures. [file 13321_2023_763_MOESM1_ESM.zip › Optimized_Structures/Base/120.xyz]

17
Coordinates from ORCA-job 12
  N   -1.52291317100865      0.49140269313845      0.05103418684291
  H   -0.86590555288099      0.45520395435127     -0.71015829347565
  H   -2.44302641790023      0.74437238298194     -0.26802189827585
  C   -1.07969638259498      1.17318645946061      1.17554408651380
  C   -1.98862073489868      1.68592875010133      2.10843129210224
  C   0.28242474021863      1.30162939185215      1.43941080884854
  C   -1.54082512751846      2.30937612120325      3.25999481307015
  H   -3.05216451767222      1.58986772730659      1.92599118198065
  C   0.72755215867409      1.92862687910556      2.59770252798325
  H   1.01740627060311      0.91511771870444      0.74642154670798
  C   -0.18614832241061      2.43813597489281      3.52023260740567
  H   -2.26268676860295      2.70063444099967      3.96427990365315
  H   0.16033718907612      2.92587231917513      4.41728384010311
  C   2.18865101125926      2.03076182378223      2.79726299633428
  O   3.03013915539335      1.61967237614117      2.02462472335057
  O   2.52759553065202      2.64693010195758      3.96020054484049
  H   3.49688093961120      2.65228088484582      3.97446513201471
