# Supplementary material for: Reliable and accurate prediction of basic pKa values in nitrogen compounds: the pKa shift in supramolecular systems as a case study
Source: J Cheminform. 2023 Sep 28;15:90. doi: 10.1186/s13321-023-00763-3 (PMC10540475; doi:10.1186/s13321-023-00763-3)
Supplement: Supplementary file 1 — Additional file 1. Optimized structures of the investigated compounds, equations, tables and additional figures. [file 13321_2023_763_MOESM1_ESM.zip › Optimized_Structures/Base/121.xyz]

24
Coordinates from ORCA-job 8
  N   1.17256696695621      0.07301164541244      0.75976322789396
  O   0.50030891485910     -1.85765326411534     -0.20471877778754
  O   4.34026694321109     -0.71733417407360     -0.77878039673570
  N   3.30394607310910      1.27349014514486     -0.39177560285810
  C   2.38656865582576     -0.72733377924454      0.61811575605817
  C   1.91039012377740     -2.07600909800359      0.05504271530946
  C   0.21360184496580     -0.61336354136519      0.26085944228000
  C   -1.17475209893059     -0.17618412749651      0.13826911559952
  C   3.44060946857288     -0.06228266347536     -0.27311188977349
  C   -1.55054694711442      1.07318999087806      0.63657409953086
  C   -2.13249570572437     -0.98782885911473     -0.47033991383514
  C   -2.86048454512750      1.50080305375038      0.52423267848312
  C   -3.44325457618975     -0.55228879993336     -0.58114078205793
  C   -3.81087596929269      0.69022952701529     -0.08565643097767
  H   2.86153445498374     -0.84981898822415      1.59334268862892
  H   2.40703732671430     -2.34609199117733     -0.87177042162139
  H   1.99749970813157     -2.89325904592466      0.76669647021034
  H   -0.80412309343135      1.69174407053396      1.11318495999435
  H   -1.84404758980218     -1.95473211527241     -0.85433163120988
  H   -3.14467125852576      2.46879140661227      0.91445229919688
  H   -4.17996180697231     -1.18657090764794     -1.05525064180862
  H   -4.83543867807086      1.02704556717763     -0.17196726694430
  H   3.92281707896988      1.77774374020990     -1.00143362730630
  H   2.46260470910493      1.70850220833391     -0.05085607026954
