# Supplementary material for: Reliable and accurate prediction of basic pKa values in nitrogen compounds: the pKa shift in supramolecular systems as a case study
Source: J Cheminform. 2023 Sep 28;15:90. doi: 10.1186/s13321-023-00763-3 (PMC10540475; doi:10.1186/s13321-023-00763-3)
Supplement: Supplementary file 1 — Additional file 1. Optimized structures of the investigated compounds, equations, tables and additional figures. [file 13321_2023_763_MOESM1_ESM.zip › Optimized_Structures/Base/122.xyz]

20
Coordinates from ORCA-job 6
  N   -1.99324744796898      1.23120741393212     -0.23762684767053
  H   -1.59408224851523      1.67639524624729     -1.04670166087877
  H   -2.99260155877043      1.34196013736875     -0.20676498084110
  C   -1.33180652522060      1.46861727021458      0.95553060384532
  C   -1.98199290912133      1.30740248726480      2.18489850834679
  C   0.02284024445742      1.81423890728120      0.96156956217777
  C   -1.30764233223295      1.50458418120466      3.37713826327460
  H   -3.02936278600976      1.03219501164623      2.19959884450248
  C   0.67185038450566      1.99931962620623      2.16680593542538
  H   0.56300228801170      1.96580062202588      0.03681152923721
  C   0.03494392542981      1.85636302103296      3.38929637125619
  H   -1.84023700865408      1.39071758574567      4.31165318944732
  H   0.56503636496302      2.04522140998028      4.31045898565516
  S   2.42482877354556      2.43190224148479      2.13612487440999
  O   2.74691675535148      2.96307705139856      0.79412694668300
  O   2.73545902912478      3.20159882485037      3.35832553025437
  C   3.22995012222972      0.81578927205848      2.29009895129372
  H   2.92608504172051      0.36361188942933      3.22796818679541
  H   2.94231869353542      0.20069937091836      1.44410042243049
  H   4.29864119361828      1.00779842970941      2.28198678435516
