# Supplementary material for: Reliable and accurate prediction of basic pKa values in nitrogen compounds: the pKa shift in supramolecular systems as a case study
Source: J Cheminform. 2023 Sep 28;15:90. doi: 10.1186/s13321-023-00763-3 (PMC10540475; doi:10.1186/s13321-023-00763-3)
Supplement: Supplementary file 1 — Additional file 1. Optimized structures of the investigated compounds, equations, tables and additional figures. [file 13321_2023_763_MOESM1_ESM.zip › Optimized_Structures/Base/123.xyz]

18
Coordinates from ORCA-job 4
  N   -1.48313753503025      0.32024261201408      0.14117087459148
  H   -0.89512097214920      0.34776485992883     -0.67428942602728
  H   -2.45797493316717      0.37859032062526     -0.09915013152950
  C   -1.08451239361306      1.12750375327411      1.19452600061127
  C   -2.00191359796357      1.53040467187772      2.17127301715038
  C   0.25416394925933      1.49608859301095      1.33739701078995
  C   -1.57613789536788      2.27356470880664      3.25570525485531
  H   -3.04271764266823      1.24759050756896      2.07997419812265
  C   0.66562337712064      2.24653866452508      2.42864976548781
  H   0.98412469737001      1.16470201066909      0.60825928654381
  C   -0.24710157045656      2.64221472348391      3.39894530748372
  H   -2.29501696194463      2.57827100803057      4.00429548396554
  H   0.07682024940241      3.21706532289817      4.25636556915023
  N   2.04473279992761      2.54600881190839      2.58425986500785
  H   2.20272843464893      3.33939271643938      3.18955201007428
  H   2.86496520929391      1.32051119466167      3.21327734376180
  H   2.51259708097370      2.70786438882188      1.70312477376966
  Cl  3.62587770436399      0.27308113145524      3.69446379619100
