# Supplementary material for: Reliable and accurate prediction of basic pKa values in nitrogen compounds: the pKa shift in supramolecular systems as a case study
Source: J Cheminform. 2023 Sep 28;15:90. doi: 10.1186/s13321-023-00763-3 (PMC10540475; doi:10.1186/s13321-023-00763-3)
Supplement: Supplementary file 1 — Additional file 1. Optimized structures of the investigated compounds, equations, tables and additional figures. [file 13321_2023_763_MOESM1_ESM.zip › Optimized_Structures/Base/124.xyz]

17
Coordinates from ORCA-job 17
  N   -1.56269693268106      0.51953146228596      0.03183350954351
  H   -0.92355002262661      0.47900933555399     -0.74341802917609
  H   -2.49818191569856      0.74713395850150     -0.25848446715212
  C   -1.10400986976204      1.17462502762386      1.15824247373279
  C   -1.99855770605350      1.67856773270643      2.10922224248109
  C   0.26762347640396      1.28874515190119      1.41257542291626
  C   -1.53770584205470      2.28063172600528      3.26191033226476
  H   -3.06443907417035      1.59257999108842      1.93999417306242
  C   0.72297247554065      1.89143984401308      2.56685166936825
  H   0.97933768708640      0.89701266587650      0.69695317574947
  C   -0.17271781958540      2.38901299424790      3.50834254388518
  H   -2.24797195972093      2.66287997863017      3.98057356880683
  H   1.78657604474773      1.96872585868854      2.74035128183981
  C   0.32523384497298      3.09737265916111      4.72411942742543
  F   -0.54081339472968      3.01179807917279      5.76497819605397
  F   0.52004588928581      4.42994416785889      4.49882726313127
  F   1.51575511904531      2.60958936668439      5.15632721606716
