# Supplementary material for: Reliable and accurate prediction of basic pKa values in nitrogen compounds: the pKa shift in supramolecular systems as a case study
Source: J Cheminform. 2023 Sep 28;15:90. doi: 10.1186/s13321-023-00763-3 (PMC10540475; doi:10.1186/s13321-023-00763-3)
Supplement: Supplementary file 1 — Additional file 1. Optimized structures of the investigated compounds, equations, tables and additional figures. [file 13321_2023_763_MOESM1_ESM.zip › Optimized_Structures/Base/125.xyz]

17
Coordinates from ORCA-job 13
  N   -1.57506945511017      0.52056445690021      0.06344866951328
  H   -0.94811736049276      0.45106995651738     -0.71937153407414
  H   -2.51719813325029      0.73768663997237     -0.21230849741146
  C   -1.09595203950251      1.18065730389792      1.17411165400508
  C   -1.97652448169896      1.70426643249398      2.13137723016339
  C   0.28178343875922      1.28796899420418      1.40531021927971
  C   -1.49430067230312      2.31542289941997      3.26567344922060
  H   -3.04495445347673      1.62451727591976      1.97377002772703
  C   0.75759648443760      1.90092022593545      2.54382276138314
  H   0.97752756157935      0.88300601861920      0.68097363123818
  C   -0.12074343731238      2.42633128327129      3.49490127584164
  H   -2.17480005394752      2.72214048711081      3.99987748134133
  H   1.82266305921364      1.97762018429694      2.70201650319779
  C   0.33598588748297      3.08968668709856      4.71894626843836
  O   -0.38586957462986      3.56496966340131      5.57470610566642
  O   1.69489893490202      3.13621515250065      4.83132291891028
  H   1.86297429534949      3.59155633844001      5.67002183555936
