# Supplementary material for: Reliable and accurate prediction of basic pKa values in nitrogen compounds: the pKa shift in supramolecular systems as a case study
Source: J Cheminform. 2023 Sep 28;15:90. doi: 10.1186/s13321-023-00763-3 (PMC10540475; doi:10.1186/s13321-023-00763-3)
Supplement: Supplementary file 1 — Additional file 1. Optimized structures of the investigated compounds, equations, tables and additional figures. [file 13321_2023_763_MOESM1_ESM.zip › Optimized_Structures/Base/126.xyz]

20
Coordinates from ORCA-job 5
  N   -1.55882680741453      0.51093042662405      0.05801101462271
  H   -0.92431014658352      0.45331338564878     -0.71984841228511
  H   -2.49820149889611      0.72813704143908     -0.22744757353960
  C   -1.09386946440789      1.17759396516732      1.17300057863827
  C   -1.98545457766583      1.69607924070489      2.12170393543187
  C   0.28046218856136      1.29522927989597      1.41647018528438
  C   -1.51685277587227      2.31226426792087      3.26003539620271
  H   -3.05207732002652      1.60877343504845      1.95534037048631
  C   0.74217967638887      1.91311791223920      2.55878881997478
  H   0.98560709541316      0.89433126431773      0.69878845007404
  C   -0.14683988015159      2.43357957491274      3.50198623789308
  H   -2.20672886311672      2.71493302765756      3.98764736755737
  H   1.80513173598642      1.99762722429473      2.72649351174736
  C   0.29107787684891      3.10380373474088      4.73495359123970
  O   -0.45310142249413      3.57155788020355      5.57518298929015
  O   1.64451801912643      3.15086330295130      4.84707466313630
  C   2.13673995199183      3.79058293726584      6.03032730083910
  H   3.21812726571167      3.74118241859601      5.96095140528801
  H   1.80692055364035      4.82600102537607      6.07655104191839
  H   1.79029839296011      3.27369865499496      6.92238912620016
