# Supplementary material for: Reliable and accurate prediction of basic pKa values in nitrogen compounds: the pKa shift in supramolecular systems as a case study
Source: J Cheminform. 2023 Sep 28;15:90. doi: 10.1186/s13321-023-00763-3 (PMC10540475; doi:10.1186/s13321-023-00763-3)
Supplement: Supplementary file 1 — Additional file 1. Optimized structures of the investigated compounds, equations, tables and additional figures. [file 13321_2023_763_MOESM1_ESM.zip › Optimized_Structures/Base/127.xyz]

17
Coordinates from ORCA-job 11
  N   -1.72286319457671      0.50622170843725      0.06100091929485
  H   -1.14522446484831      0.31211547843864     -0.73626050917911
  H   -2.67847055671662      0.73693081060593     -0.14254690966005
  C   -1.15087790691547      1.15186910912970      1.12355496394258
  C   -1.99996737937643      1.71631586095757      2.09256596384552
  C   0.24850233543933      1.23018085490456      1.34472426783562
  C   -1.50560669382347      2.32286622902440      3.22295318839624
  H   -3.07034685039044      1.65897261398404      1.93719012479377
  C   0.71856262086901      1.84861996928606      2.51285196905155
  C   -0.13127539818991      2.39153504291029      3.44699984717283
  H   -2.19582728097444      2.74598324366006      3.94134616306921
  H   1.78866832419711      1.88977004974364      2.65174091530185
  H   0.26029898457922      2.86579796587460      4.33537020581012
  C   1.28857541845355      0.72835666327569      0.43896606851668
  O   2.48312298463105      0.74834866590254      0.65745799995509
  O   0.82100100151027      0.21633189273118     -0.74649355751469
  H   1.61472805613229     -0.06331615886617     -1.22812162063206
