# Supplementary material for: Reliable and accurate prediction of basic pKa values in nitrogen compounds: the pKa shift in supramolecular systems as a case study
Source: J Cheminform. 2023 Sep 28;15:90. doi: 10.1186/s13321-023-00763-3 (PMC10540475; doi:10.1186/s13321-023-00763-3)
Supplement: Supplementary file 1 — Additional file 1. Optimized structures of the investigated compounds, equations, tables and additional figures. [file 13321_2023_763_MOESM1_ESM.zip › Optimized_Structures/Base/128.xyz]

20
Coordinates from ORCA-job 7
  N   -1.64153858766832      0.33897467586048      0.10244246894238
  H   -1.36301542397574      0.57823588113192     -0.83381339225327
  H   -2.62556878291887      0.14162931780931      0.16676131800269
  C   -1.11727727359092      1.12600175319817      1.10774561031276
  C   -1.74178437835684      1.19604882371882      2.36016021210992
  C   0.08282853267239      1.82396908011050      0.91573809479730
  C   -1.18758249440739      1.93830398896439      3.38309270718002
  H   -2.67143683167267      0.66616685610878      2.52483770481758
  C   0.63275558356766      2.57242822075786      1.93601088323040
  H   0.57725381979334      1.78330327354531     -0.04659403645923
  C   0.00309549713859      2.61944921788214      3.17266672849990
  H   -1.67804484564043      2.00573475191361      4.34351198049055
  H   1.53969640052415      3.13681009971309      1.77244036404967
  S   0.69079791945076      3.62948677345473      4.48239759056915
  O   1.43915077765841      4.74377197198518      3.86186094250717
  O   -0.37680826240904      3.87967319921855      5.47534032101403
  C   1.90303617388550      2.53390248738580      5.27633366973197
  H   1.45887649222235      1.55143472604897      5.39636091617095
  H   2.79233450772743      2.48953556201610      4.65725809794811
  H   2.12453117599963      2.97273933917626      6.24424781833790
