# Supplementary material for: Reliable and accurate prediction of basic pKa values in nitrogen compounds: the pKa shift in supramolecular systems as a case study
Source: J Cheminform. 2023 Sep 28;15:90. doi: 10.1186/s13321-023-00763-3 (PMC10540475; doi:10.1186/s13321-023-00763-3)
Supplement: Supplementary file 1 — Additional file 1. Optimized structures of the investigated compounds, equations, tables and additional figures. [file 13321_2023_763_MOESM1_ESM.zip › Optimized_Structures/Base/129.xyz]

18
Coordinates from ORCA-job 3
  N   -1.28531156831862      0.93984769995074     -0.23163443454112
  H   -0.74429419762752      0.13654933091775     -0.55436424004639
  H   -2.26830621102860      0.77198237751811     -0.37428425608193
  C   -0.97967320249890      1.35250860979437      1.05518490834456
  C   -1.95314356694719      1.68728227731164      1.99949040696451
  C   0.35921854541063      1.54000595590455      1.42630531465701
  C   -1.60446995876164      2.14211165410878      3.25876038896703
  H   -2.99650182545897      1.56217555166192      1.73963271709018
  C   0.71087525367946      1.98052573204755      2.68702281911095
  C   -0.27114911508763      2.28072715475505      3.61816862520298
  H   -2.38351723815829      2.37865664139168      3.97064735936761
  H   1.75720111236642      2.09833737139407      2.94245324058873
  H   0.00359220978657      2.62253796354081      4.60526291747233
  N   1.36965191604267      1.25364564278511      0.43198493930084
  H   2.30216925704927      1.46501346329533      0.76640274731641
  H   1.33879409773669      0.11545118369929      0.06527806455607
  H   1.19832529891036      1.78186763960875     -0.42207981471386
  Cl  1.05923919290531     -1.37572624968557     -0.59173170355597
