# Supplementary material for: Reliable and accurate prediction of basic pKa values in nitrogen compounds: the pKa shift in supramolecular systems as a case study
Source: J Cheminform. 2023 Sep 28;15:90. doi: 10.1186/s13321-023-00763-3 (PMC10540475; doi:10.1186/s13321-023-00763-3)
Supplement: Supplementary file 1 — Additional file 1. Optimized structures of the investigated compounds, equations, tables and additional figures. [file 13321_2023_763_MOESM1_ESM.zip › Optimized_Structures/Base/13.xyz]

22
Coordinates from ORCA-job 12
  N   1.98062522306147     -0.38329648670901      0.00357190740315
  C   2.44290100614760      0.44914484698750      1.11002693799581
  H   3.50846620076608      0.71136772737859      0.99053018743255
  H   2.38249980438130     -0.14082889451238      2.02255281895494
  C   2.37358728091679     -1.77904656440374      0.17167840702476
  H   3.43728847744286     -1.86029633524036      0.45570589899480
  H   2.28634876350989     -2.27076974141113     -0.79540769242740
  C   1.50846836264461     -2.53067092242421      1.16451523479289
  H   1.81828713243692     -3.57409105674389      1.22306451240786
  H   1.57322995338627     -2.11715649271576      2.16960298764346
  H   0.46499419618561     -2.49632877475484      0.85726216712447
  C   1.61366369703825      1.70384750987575      1.30308280743651
  H   1.98282225348494      2.27462042977903      2.15519404717851
  H   1.64426287506945      2.36091021345475      0.43537639713249
  H   0.57284034942381      1.44357647595567      1.48570157256132
  C   1.51492056694534     -0.28821812345273     -2.43679166136025
  H   0.48679589444213      0.01853961016815     -2.25437600561202
  H   1.85117030592276      0.16400530725077     -3.36985200001320
  H   1.51939266914350     -1.36750474009645     -2.58045123608305
  C   2.40429328172888      0.14777093861205     -1.28866519112609
  H   3.45538114931411     -0.11511330987188     -1.49956680385457
  H   2.37576055660739      1.23423838287413     -1.23085529360695
