# Supplementary material for: Reliable and accurate prediction of basic pKa values in nitrogen compounds: the pKa shift in supramolecular systems as a case study
Source: J Cheminform. 2023 Sep 28;15:90. doi: 10.1186/s13321-023-00763-3 (PMC10540475; doi:10.1186/s13321-023-00763-3)
Supplement: Supplementary file 1 — Additional file 1. Optimized structures of the investigated compounds, equations, tables and additional figures. [file 13321_2023_763_MOESM1_ESM.zip › Optimized_Structures/Base/130.xyz]

16
Coordinates from ORCA-job 10
  N   -1.59218078596732      0.53675636879988     -0.04267803038347
  H   -0.91150025413802      0.10581427283161     -0.64299592578144
  H   -2.34156204713390      0.98240380114453     -0.54200237926773
  C   -1.12625767230615      1.16675215582752      1.08408684456764
  C   -1.92016569645608      2.10578294851793      1.76045392145085
  C   0.12995452207385      0.84168775077402      1.61870321637914
  C   -1.47332192368171      2.70035309492700      2.91850910407927
  H   -2.89477057774317      2.36453744925120      1.36720293409819
  C   0.57678571162403      1.43603140530874      2.77673885201513
  H   0.75300500489069      0.11406274444222      1.11493894802168
  H   -2.07879828959840      3.42577894675481      3.43865018188051
  H   1.54315854502408      1.19186418219666      3.18892077257715
  N   0.24971453080591      2.99825599759325      4.65055112532970
  O   -0.48785614265598      3.82033639421634      5.19807650818704
  O   1.36292952969973      2.67729500249561      5.07173293871185
  C   -0.22453445443755      2.36598748491866      3.42751098813448
