# Supplementary material for: Reliable and accurate prediction of basic pKa values in nitrogen compounds: the pKa shift in supramolecular systems as a case study
Source: J Cheminform. 2023 Sep 28;15:90. doi: 10.1186/s13321-023-00763-3 (PMC10540475; doi:10.1186/s13321-023-00763-3)
Supplement: Supplementary file 1 — Additional file 1. Optimized structures of the investigated compounds, equations, tables and additional figures. [file 13321_2023_763_MOESM1_ESM.zip › Optimized_Structures/Base/131.xyz]

17
Coordinates from ORCA-job 16
  N   -1.55357151901251      0.51196548902325      0.03330122754652
  H   -0.91086916792304      0.48504858160522     -0.74000771769605
  H   -2.48381606253639      0.75223600542926     -0.26447994525902
  C   -1.10033182912653      1.17813764717639      1.16063220502744
  C   -2.00089625310643      1.67572136908790      2.11007021178302
  C   0.26557678979400      1.30829864937184      1.41058115626595
  C   -1.54217668271236      2.28507003335204      3.26174922737076
  H   -3.06566183494514      1.57841873011390      1.93740631740515
  C   0.71341181669819      1.92343227167808      2.57096654863642
  H   0.98063482796557      0.92750113761727      0.69320462800623
  C   -0.18249175454314      2.41602056190377      3.50951073077741
  H   -2.25509580238908      2.66594307130839      3.98028473331052
  H   0.17022615972142      2.89542975811191      4.40876220126078
  C   2.19504063236275      2.02203113167396      2.79063062245679
  F   2.82501839979821      2.60268539455339      1.73454216488045
  F   2.76274160895708      0.79589638635316      2.94626733727328
  F   2.51726067099740      2.74506378164027      3.88627835095433
