# Supplementary material for: Reliable and accurate prediction of basic pKa values in nitrogen compounds: the pKa shift in supramolecular systems as a case study
Source: J Cheminform. 2023 Sep 28;15:90. doi: 10.1186/s13321-023-00763-3 (PMC10540475; doi:10.1186/s13321-023-00763-3)
Supplement: Supplementary file 1 — Additional file 1. Optimized structures of the investigated compounds, equations, tables and additional figures. [file 13321_2023_763_MOESM1_ESM.zip › Optimized_Structures/Base/133.xyz]

17
Coordinates from ORCA-job 4
  N   -1.59876155619982      0.47840047006785      0.01491390756493
  H   -1.01222469486435      0.62528732721852     -0.79303065094703
  H   -2.54058694709638      0.76231297424904     -0.21016877335535
  C   -1.10423252552036      1.14863233885933      1.15541540501149
  C   -1.96741225880057      1.55610328571799      2.17189569427634
  C   0.26577249950957      1.34536363500183      1.32798415308431
  C   -1.47443916604659      2.16552224548880      3.31550768888536
  H   -3.03536859476797      1.39350294701888      2.06303223075041
  C   0.75320383700385      1.95521172395210      2.47363378717705
  H   0.95405866032465      1.01658599384310      0.55541756569801
  C   -0.11246151285836      2.37371851518851      3.47244151961174
  H   -2.14135019717204      2.47525270876296      4.10853034349270
  H   1.81536443942713      2.10187791899264      2.61389286439018
  S   0.52868731758291      3.24636349065921      4.94687963342945
  O   0.48076213959516      4.69059580673405      4.55233810951741
  O   -0.42685497440526      2.87966049436992      6.03905522438764
  O   1.91344353428845      2.70580812387522      5.11936129702531
