# Supplementary material for: Reliable and accurate prediction of basic pKa values in nitrogen compounds: the pKa shift in supramolecular systems as a case study
Source: J Cheminform. 2023 Sep 28;15:90. doi: 10.1186/s13321-023-00763-3 (PMC10540475; doi:10.1186/s13321-023-00763-3)
Supplement: Supplementary file 1 — Additional file 1. Optimized structures of the investigated compounds, equations, tables and additional figures. [file 13321_2023_763_MOESM1_ESM.zip › Optimized_Structures/Base/134.xyz]

26
Coordinates from ORCA-job 2
  N   -1.69244883169867      0.46323822988644      0.06009447531588
  H   -1.17638030260775      0.54233103465523     -0.79730945780041
  H   -2.66227828203636      0.68453270997860     -0.09802998081928
  C   -1.14963653491492      1.14835139840747      1.15132745795226
  C   -2.04933169971158      1.65810286191815      2.09342786483274
  C   0.24232505574139      1.27488509068991      1.37688169635032
  C   -1.62266637407154      2.29437939860995      3.24126076668407
  H   -3.11142362786846      1.54471812730873      1.90811272987766
  C   0.63189786466013      1.93361010250023      2.54249125027301
  C   -0.26566719360565      2.43941514050734      3.47018757774154
  H   -2.34895331426295      2.67739640323251      3.94633183734298
  H   1.68299477887163      2.05870778513072      2.74736272547491
  H   0.09767881734568      2.93947814238849      4.35745665802645
  C   1.29672389957179      0.72073274161061      0.41013531880159
  C   2.72190519804978      0.92524182793300      0.93029001775890
  H   3.42653207204300      0.49155925699254      0.22223442179159
  H   2.97643138279047      1.97859506846041      1.03611673590378
  H   2.88035128212245      0.43455169268763      1.88880869952762
  C   1.23421193814918      1.45123264857354     -0.94092914421606
  H   2.01522779004392      1.08170646225141     -1.60527931764099
  H   0.29215810423273      1.33333632306305     -1.47315839964993
  H   1.38675452051424      2.52006572741454     -0.80155268638514
  C   1.11400974529724     -0.79352466130846      0.22692429668779
  H   1.85440749012864     -1.17837900395462     -0.47474041807756
  H   1.25629860863190     -1.30375779943638      1.17843830775814
  H   0.12897761258372     -1.06650670950105     -0.13628343351188
