# Supplementary material for: Reliable and accurate prediction of basic pKa values in nitrogen compounds: the pKa shift in supramolecular systems as a case study
Source: J Cheminform. 2023 Sep 28;15:90. doi: 10.1186/s13321-023-00763-3 (PMC10540475; doi:10.1186/s13321-023-00763-3)
Supplement: Supplementary file 1 — Additional file 1. Optimized structures of the investigated compounds, equations, tables and additional figures. [file 13321_2023_763_MOESM1_ESM.zip › Optimized_Structures/Base/135.xyz]

43
Coordinates from ORCA-job 21
  N   6.30492561483360      0.53117867452196      0.16585715180034
  O   2.68599427836099     -0.06075190791216     -0.01830221456059
  O   2.08217060590503     -2.23670400739614      0.09200878881384
  N   -3.58537706936071      0.73471442569189     -0.02434966364197
  C   -6.02321389690090      0.70835729191226     -0.02237004221215
  C   -4.75067712804214     -0.11427279187819      0.02321496300181
  C   -7.28121918324701     -0.14370701532834      0.03286206310113
  C   -2.29587490366140      0.29557745865857     -0.01385756857526
  C   4.89298395055269      0.78613514566566     -0.06502819724421
  C   4.06125006799196     -0.47580373764270      0.00280530896115
  C   -8.55612701979437      0.68068461509387     -0.01244153614896
  C   0.38929333547001     -0.55944005145711      0.01498304720135
  C   -1.23771512106585      1.21993803233777     -0.09457697959436
  C   -1.97508343121577     -1.06963593694503      0.08058987547837
  C   0.07089715138781      0.80037034726300     -0.07887039068208
  C   -0.65857727713311     -1.47700726190042      0.09307744983973
  C   1.76763681199957     -1.06281985447462      0.03485058841792
  C   7.02405359143486      1.76899110614146      0.39776509081893
  C   6.91777103938900     -0.22816559016893     -0.90844908133533
  H   -6.02526531689856      1.41325733714275      0.81337698323181
  H   -6.03199158800857      1.30781229061685     -0.93704518767342
  H   -4.73878273904930     -0.71585862183306      0.93812620695717
  H   -4.74066963665816     -0.82030253876466     -0.81457126111250
  H   -7.27346800610536     -0.85250944063747     -0.79854550483937
  H   -7.26777015576566     -0.74681565031452      0.94381525139006
  H   -3.73693698725760      1.72136686917495     -0.12811649693134
  H   4.53965895598104      1.45953994044873      0.71544908732223
  H   4.71652124881714      1.29476144963188     -1.02906213722547
  H   4.27203376554212     -1.02376593819595      0.91993697959286
  H   4.23987655182531     -1.14613129513435     -0.83533388134720
  H   -8.60645287987771      1.37684939732356      0.82499513611736
  H   -9.44060579130258      0.04704545046001      0.03237523835340
  H   -8.61645524307695      1.26617195088701     -0.93012692514374
  H   -1.46347885316465      2.27721847842233     -0.16853658974617
  H   -2.75946128911959     -1.80893137932312      0.14465387706693
  H   0.86504489355451      1.52887238523972     -0.14164191583133
  H   -0.41711655703662     -2.52788926816725      0.16541918058575
  H   6.59134500530130      2.29687837839607      1.24553821853505
  H   7.01120835978887      2.44998832802026     -0.47051983818151
  H   8.06397517809230      1.55052889018534      0.63446463917877
  H   6.45452722493339     -1.20633840207906     -1.00478581933188
  H   7.97094845222577     -0.38771207052010     -0.68580911257680
  H   6.85010399035531      0.28042451683729     -1.88562478183036
