# Supplementary material for: Reliable and accurate prediction of basic pKa values in nitrogen compounds: the pKa shift in supramolecular systems as a case study
Source: J Cheminform. 2023 Sep 28;15:90. doi: 10.1186/s13321-023-00763-3 (PMC10540475; doi:10.1186/s13321-023-00763-3)
Supplement: Supplementary file 1 — Additional file 1. Optimized structures of the investigated compounds, equations, tables and additional figures. [file 13321_2023_763_MOESM1_ESM.zip › Optimized_Structures/Base/136.xyz]

65
Coordinates from ORCA-job 6
  N   1.33453573140812     -2.15604881540655      0.10537464742526
  F   1.52767461757783      2.98732280885489     -0.55093732337262
  O   8.06199666877495      1.73774783134634      0.10616834031863
  N   -2.16652537765638     -1.72388449431000      1.01486951435244
  N   -3.84402597139867     -0.03495001724473      0.88706351072692
  N   -4.10621740479132     -1.88715027921053     -0.37051961651350
  C   -1.49409656767476     -2.86401887056224      0.38754478347185
  C   -0.86094249012731     -2.50582106379937     -0.95391647955241
  C   -0.41579135828180     -3.38748197942808      1.32316882917342
  C   0.33199729843252     -1.58496365038281     -0.78739566015699
  C   0.76487937450394     -2.43799968331283      1.41394546868129
  C   2.51147633238176     -1.30925227886413      0.23380563731755
  C   3.35109350414601     -1.20267069964895     -1.03535643230143
  C   -3.33256508920717     -1.26004071217843      0.48627796187788
  C   4.62408287351810     -0.45335812565728     -0.77646604853584
  C   -5.03842627064673      0.13491022660468      0.19889031869867
  C   -3.17604022871584      0.91973842349887      1.73847172851668
  C   -5.18691113880399     -1.04314545321517     -0.56753083405010
  C   -5.96128406371967      1.16388960370009      0.16744839713228
  C   -1.90968995342295      1.46489705607533      1.12651429264310
  C   4.65145811069733      0.94228982962173     -0.78929795699619
  C   5.80009450440062     -1.11699146954895     -0.45482471777923
  C   -6.30264625046296     -1.19223088794112     -1.38055187500395
  C   -7.07101652051579      0.99442372427914     -0.65525481259078
  C   -7.23711971798887     -0.16490355505643     -1.41393945807898
  C   5.80336818350284      1.64317370702688     -0.49283740422769
  C   6.97115510348970     -0.43124552111383     -0.15489656448947
  C   -1.86612770459016      1.79010051268793     -0.22704264724954
  C   -0.76897311505267      1.65193515322994      1.89882896237813
  C   6.97581668903513      0.96023651029764     -0.17070937522469
  C   -0.71452855228424      2.30487271236011     -0.79718371600271
  C   0.39602092948508      2.16451898132726      1.34453007266658
  C   0.39873090707870      2.48909691173996      0.00288387084002
  C   9.27510057690697      1.08570200275616      0.43714855867968
  H   -2.26015507707654     -3.62015772975914      0.23485866128499
  H   -1.60709771462024     -2.04701170529434     -1.59996583594410
  H   -0.53275238348561     -3.42672873076104     -1.43826351512645
  H   -0.06292921768962     -4.34423454398172      0.93843849312033
  H   -0.83103918876191     -3.56156944684002      2.31579726019646
  H   0.78436649103381     -1.41270962758575     -1.76097354156595
  H   0.00080176690855     -0.59581620333943     -0.42427889247915
  H   1.54034787841443     -2.88042572136883      2.03917546166587
  H   0.46350570558225     -1.50237503579505      1.92674111615553
  H   3.14024625955205     -1.73569690408933      1.01631658077013
  H   2.24154113528805     -0.29419493837054      0.57256700495267
  H   -1.53729826397877     -0.99675179115628      1.31608042069977
  H   3.56453557551678     -2.21033555884805     -1.39206577662999
  H   2.78785079441047     -0.69913743614783     -1.82047194881395
  H   -3.88101261546184      1.72499317448459      1.93641279516918
  H   -2.95729250931935      0.45943117517630      2.70373886132697
  H   -5.84052930256689      2.06733313031892      0.75140324537660
  H   3.75292640642687      1.49113901269837     -1.04081204551429
  H   5.81161670060864     -2.20027933516591     -0.43864884254415
  H   -6.42962658044990     -2.08935163963872     -1.97061464625226
  H   -7.81559423059330      1.77713627842514     -0.70465363121757
  H   -8.11218427593550     -0.26371593161558     -2.04227727773964
  H   5.81923157718054      2.72401199329935     -0.50955417480651
  H   7.86300715601265     -0.99104684811440      0.08155771940448
  H   -2.73951419882234      1.62687161248594     -0.84361141499697
  H   -0.78149092012009      1.38879554417446      2.94924768361180
  H   -0.67091818273896      2.55930573488959     -1.84604355597744
  H   1.28944054128485      2.30414105902878      1.93502724959135
  H   9.63396871703170      0.46004992867590     -0.38328928641162
  H   9.99760754896159      1.87332395509306      0.62544090081892
  H   9.17158677740930      0.47290809059608      1.33554695910073
