# Supplementary material for: Reliable and accurate prediction of basic pKa values in nitrogen compounds: the pKa shift in supramolecular systems as a case study
Source: J Cheminform. 2023 Sep 28;15:90. doi: 10.1186/s13321-023-00763-3 (PMC10540475; doi:10.1186/s13321-023-00763-3)
Supplement: Supplementary file 1 — Additional file 1. Optimized structures of the investigated compounds, equations, tables and additional figures. [file 13321_2023_763_MOESM1_ESM.zip › Optimized_Structures/Base/137.xyz]

26
Coordinates from ORCA-job Base
  N   -1.71365574293868     -0.74636951045802      0.01744406557483
  N   2.37288506098555     -0.59482905666627      1.15608650799865
  C   -0.90504461457903      0.38340205802773     -0.42564734664452
  C   -1.46559902181814      1.55320798949249      0.40076616006475
  C   -2.91487761127320      1.14653380201518      0.72371728915680
  C   -3.07119828743160     -0.23021920099182      0.08394837724393
  C   0.56787187370775      0.16815042115503     -0.24643991807539
  C   -1.57562179394257     -1.92998127660384     -0.79830585804440
  C   1.48429081732657      0.58227711359726     -1.20244856646577
  C   1.07472223909413     -0.41643674393286      0.91372440291994
  C   2.83947637089226      0.41043028375233     -0.96681800352672
  C   3.23422255224034     -0.17919010600588      0.22361087787312
  H   -1.09373258323780      0.58844841909775     -1.49647520751287
  H   -1.39289412256286      2.48729938156843     -0.15184165259535
  H   -0.88130869240726      1.66992680562729      1.31029693198307
  H   -3.06362176182816      1.08966408486639      1.79950521923071
  H   -3.64430210833884      1.85166827424599      0.33120386863731
  H   -3.71084241070791     -0.90529234262172      0.65156976687257
  H   -3.50812582331493     -0.13419332702969     -0.92603554197479
  H   -2.19484454122521     -2.72961085369715     -0.39607531679668
  H   -0.54253200403338     -2.27000085651982     -0.79338135234546
  H   -1.87532042949185     -1.75922262267425     -1.84629672691222
  H   1.13761114706785      1.03067117054257     -2.12590523047563
  H   0.38620968308872     -0.76865907476040      1.67231825970972
  H   3.57703301532369      0.72241711338809     -1.69404365892338
  H   4.28529878940458     -0.33080194541481      0.44226265302776
