# Supplementary material for: Reliable and accurate prediction of basic pKa values in nitrogen compounds: the pKa shift in supramolecular systems as a case study
Source: J Cheminform. 2023 Sep 28;15:90. doi: 10.1186/s13321-023-00763-3 (PMC10540475; doi:10.1186/s13321-023-00763-3)
Supplement: Supplementary file 1 — Additional file 1. Optimized structures of the investigated compounds, equations, tables and additional figures. [file 13321_2023_763_MOESM1_ESM.zip › Optimized_Structures/Base/138.xyz]

42
Coordinates from ORCA-job 12
  N   -4.39268548548379      1.80986518654066     -0.36724938721651
  Cl  5.08327848891180      2.45156200194248      1.61988951200431
  N   -1.79562899208307      0.68763562654027     -0.05120310324111
  N   0.46672838408293      1.03197911738048      0.02640941124389
  N   1.51716318756356     -1.28283180810399     -1.33506650986655
  C   -1.98633676537220      2.12920509598471     -0.00683150907779
  C   -2.80701187851044      0.02984280583018     -0.87293099053779
  C   -3.38783982887383      2.44680940551359      0.46678521226864
  C   -4.19303684672188      0.37260421305474     -0.37951156839992
  C   -0.51012106636334      0.19164835454739      0.00384628857190
  C   -0.39469212633955     -1.27766239120360      0.15339340142764
  C   -5.73542216587399      2.16395837616111      0.04267676311833
  C   0.58095175539049     -1.98801606235361     -0.55573069994439
  C   1.80149051955950      0.68396338888590      0.08798382172902
  C   2.36313065716521     -0.39799202701346     -0.61789170155824
  C   -1.26095370086648     -1.97828432673158      0.99122674795617
  C   0.60642088977442     -3.37856564669127     -0.48460188623195
  C   -1.21751669697530     -3.35918197928887      1.07789170911194
  C   2.66599585835763      1.54625442028806      0.77036531775588
  C   -0.29657456595618     -4.06138186281978      0.31262457951137
  C   3.73942929294015     -0.57424136202088     -0.63198463070891
  C   4.03109956435316      1.34163418056457      0.74751456782033
  C   4.58971383687452      0.29334488893682      0.03647357850930
  H   -1.25112332598640      2.55331084025518      0.66811455235785
  H   -1.81189725778319      2.56839310695478     -0.99452052834402
  H   -2.70416744552650      0.36555992225004     -1.91166875758979
  H   -2.65867337912554     -1.04334370626432     -0.85516456999953
  H   -3.48858922312431      2.13807368417161      1.52266367281847
  H   -3.53457564629893      3.52642556814568      0.42948592448911
  H   -4.92910764814980     -0.07989969150290     -1.04454785271145
  H   -4.33939937112176     -0.06677781934263      0.62407815076690
  H   -5.86260850518691      3.24401547294132     -0.00556945283990
  H   -5.97297891459009      1.83858384253597      1.06922215961807
  H   -6.45991543265155      1.70904499624819     -0.63088754907984
  H   -1.98867969735769     -1.42013593247619      1.56410443707780
  H   2.06035782354199     -1.91028014970284     -1.90964970835175
  H   1.35610600728426     -3.92384459837817     -1.04461764884454
  H   -1.90173850775959     -3.88399732177480      1.72987743764186
  H   2.24156323782256      2.39094270358509      1.29103783079893
  H   -0.26112032579956     -5.14180426138120      0.35617842907658
  H   4.16122914622182     -1.41127251649524     -1.17533950359777
  H   5.65923615003789      0.15015626428654      0.01222405246748
