# Supplementary material for: Reliable and accurate prediction of basic pKa values in nitrogen compounds: the pKa shift in supramolecular systems as a case study
Source: J Cheminform. 2023 Sep 28;15:90. doi: 10.1186/s13321-023-00763-3 (PMC10540475; doi:10.1186/s13321-023-00763-3)
Supplement: Supplementary file 1 — Additional file 1. Optimized structures of the investigated compounds, equations, tables and additional figures. [file 13321_2023_763_MOESM1_ESM.zip › Optimized_Structures/Base/139.xyz]

43
Coordinates from ORCA-job 2
  N   4.31736103024729     -2.24116949281480      0.60787224388516
  S   -0.53785065501838      0.97298440051954      1.04450221826805
  O   -1.59278983822723     -1.34353489410919     -2.21710257972693
  O   -5.06314622359923      1.50278344010417     -0.59773004962571
  O   -4.96549563563838     -0.37505584142041      0.64944542514273
  O   1.82152547866024     -3.30827419957895      0.61286111587834
  N   -2.24065750418361     -0.66532760900488     -0.04321679009653
  N   0.94335475300618     -1.41594336929157     -0.28948553067116
  C   -1.18459810649250     -0.73459302027627      0.96463121553016
  C   -2.25583242053555      1.64158593693583      0.74372014202450
  C   -2.91609128792668      0.59511833096807     -0.22489697074338
  C   -0.40940199930739     -1.70056725249332      0.02447466390693
  C   -1.47147065732085     -1.28761329367577     -1.02319084095906
  C   -2.98422490024836      1.74249287176517      2.07713043247140
  C   -2.13621152648996      3.00321713779535      0.08494375040563
  C   -4.41080957256966      0.47974224405318      0.00837364382286
  C   1.97100929044140     -2.23280407847321      0.05122239420403
  C   3.36982479529811     -1.74137147874893     -0.37254037895801
  C   3.44393086938137     -0.24262003634837     -0.52137158477434
  C   3.27568649851328      0.35410159162967     -1.76761700537053
  C   3.59254398012181      0.56948750033605      0.60070059483179
  C   3.24617773085522      1.73693695164943     -1.89280997478084
  C   3.56900520018433      1.94864536984899      0.47604801467562
  C   3.39054704408491      2.53736109491316     -0.76986951411475
  H   -1.48677870074903     -1.11091799446695      1.93652169021841
  H   -2.76038515669459      0.91542075807241     -1.25469893289712
  H   -0.48441310947705     -2.73724852751347      0.34180410847330
  H   -3.09851598343614      0.77285134838730      2.55400012803780
  H   -2.42954423022853      2.38975293822391      2.75047827697266
  H   -3.97821430083428      2.17091894893526      1.94467410643746
  H   -1.63105056335259      3.70579050559089      0.74473764471883
  H   -1.57722556273033      2.94529977164898     -0.84602510947054
  H   -3.12653386662089      3.40103482619829     -0.12905498147292
  H   1.15921074117078     -0.50857012021608     -0.67111114613198
  H   3.50505871999574     -2.18157520319390     -1.37378048409154
  H   -6.00535862312960      1.38235958371697     -0.39721361449024
  H   5.23968282749697     -2.29816925855029      0.19915083111694
  H   4.03275383222407     -3.17513157551754      0.87782214175601
  H   3.16373471353475     -0.26877327772227     -2.64735724947251
  H   3.73801062983062      0.09960496998863      1.56301436816198
  H   3.11758315402390      2.18609291718473     -2.86859365522415
  H   3.68307544976436      2.56879020645681      1.35538723173784
  H   3.37132368597549      3.61508687849336     -0.86474998960619
