# Supplementary material for: Reliable and accurate prediction of basic pKa values in nitrogen compounds: the pKa shift in supramolecular systems as a case study
Source: J Cheminform. 2023 Sep 28;15:90. doi: 10.1186/s13321-023-00763-3 (PMC10540475; doi:10.1186/s13321-023-00763-3)
Supplement: Supplementary file 1 — Additional file 1. Optimized structures of the investigated compounds, equations, tables and additional figures. [file 13321_2023_763_MOESM1_ESM.zip › Optimized_Structures/Base/14.xyz]

31
Coordinates from ORCA-job 13
  N   2.08196224415392     -0.38524007434988      0.00268684491643
  C   2.53490851830328      0.43382503105696      1.12055126277497
  H   3.58736264791313      0.74180325426284      0.98967342518383
  H   2.51705808610912     -0.17894899857484      2.02144099524736
  C   2.46791531233115     -1.78288696844811      0.15428199006920
  H   3.51622979140284     -1.87387335755213      0.48951089640797
  H   2.42978946552531     -2.25623457756022     -0.82656921908106
  C   1.55793575100031     -2.56341434333423      1.08751008182608
  H   1.52921936141343     -2.08620709824666      2.06877276416307
  H   0.54148447861885     -2.50843919607113      0.69525276421385
  C   1.66631416825687      1.65572868717208      1.36620613468226
  H   1.61651974914285      2.26794684274739      0.46373735862784
  H   0.64722641863928      1.31586407037209      1.55621827877076
  C   1.56591910883888     -0.21196045464063     -2.42607625821206
  H   0.56580174069302      0.14945186018570     -2.18290989226415
  H   1.48467606414487     -1.29788528227510     -2.50157317319819
  C   2.49511971961665      0.16264609439156     -1.28372794287014
  H   3.53026393760463     -0.13278176280004     -1.52996584985921
  H   2.50959642094060      1.24922515044359     -1.20332620733045
  C   2.16874785617551      2.50179789275215      2.52359347743362
  H   1.52833948611736      3.36676731155746      2.69002921739935
  H   2.19555536607402      1.92971577329795      3.45184770736487
  H   3.17819992194830      2.87077744091947      2.33872802348828
  C   1.99040472125408     -4.01151588760378      1.24223317100012
  H   1.32250028943988     -4.55653482994426      1.90774088251834
  H   1.99251959044503     -4.53022610763358      0.28275359481801
  H   2.99715902280228     -4.08478792823369      1.65496883734185
  C   2.02707016112320      0.35404320650654     -3.75834036947372
  H   1.34419709357707      0.08369238174374     -4.56247186386245
  H   2.08476747794151      1.44282775260268     -3.72880403803051
  H   3.01613602845271     -0.01787588274390     -4.02777289406612
