# Supplementary material for: Reliable and accurate prediction of basic pKa values in nitrogen compounds: the pKa shift in supramolecular systems as a case study
Source: J Cheminform. 2023 Sep 28;15:90. doi: 10.1186/s13321-023-00763-3 (PMC10540475; doi:10.1186/s13321-023-00763-3)
Supplement: Supplementary file 1 — Additional file 1. Optimized structures of the investigated compounds, equations, tables and additional figures. [file 13321_2023_763_MOESM1_ESM.zip › Optimized_Structures/Base/140.xyz]

64
Coordinates from ORCA-job 15
  N   -2.66993052725892      4.64219226498319     -0.11086801978567
  Cl  -3.90765212999305     -1.40628312073031     -2.41918115976102
  Cl  -8.30976930559650     -3.88506495243020     -0.61955501550205
  O   -2.94045849928929      0.15041992424797     -0.00065570274727
  O   -4.49558424119149      1.21414656595863      1.28513244621067
  O   -0.26430235594603     -0.64598340023402      0.83620184352008
  O   9.96809860920136      0.63117571408462     -0.92619009701498
  N   5.26079348915990     -0.51927655811153      0.09792297695184
  N   8.09645003239006     -0.48754597637654     -0.30509513904816
  N   -3.54686305484653      2.77089694094392     -0.92164449606035
  C   -4.27576429966940      0.60588859322208      0.01779198760960
  C   -2.42907845110292      0.17841281456879      1.33228393441499
  C   -3.25462635470630      1.27280601734482      1.98118781192028
  C   -4.46012127467722      1.66776292056714     -1.07865269042820
  C   -5.26730709414143     -0.53694146877232     -0.16925633029006
  C   -0.95938281212931      0.48920329357099      1.30952225834216
  C   6.00353187178943     -1.73967497992891     -0.10217238058566
  C   5.98940936038709      0.72673504292072     -0.03815684598011
  C   7.43321116938770     -1.58788865527474      0.37879607042053
  C   7.23437979081035      0.53641471427484     -0.87641259315793
  C   3.89032334823216     -0.52805972687342      0.28508724504212
  C   -5.18386328167259     -1.46164357087655     -1.21242866501448
  C   -6.33146175627508     -0.67647338346423      0.71781441545663
  C   1.09348584193557     -0.53719884133624      0.67933289076829
  C   9.45228495583335     -0.32463961009507     -0.35559628686347
  C   3.11499945914241     -1.66797589117870      0.01054874466223
  C   3.21504903946840      0.60333406621495      0.75787746918672
  C   -2.24347387054737      2.82117575907847     -1.36781933824127
  C   -3.74537480199119      3.89038296137569     -0.16297792031865
  C   1.74950231033776     -1.67048946043276      0.20953574666864
  C   1.84015996409349      0.60279845141817      0.94885722385719
  C   -6.10667781116900     -2.48794170950400     -1.35227901898957
  C   -7.26851841280164     -1.68773774543543      0.59888480293016
  C   -7.14367688981715     -2.59063677321975     -0.44212450872980
  C   -1.72613842848159      3.98063391822096     -0.86276640081637
  C   10.28763349335495     -1.38574679614360      0.32290592115347
  H   -2.60246066521581     -0.78863970259928      1.81353618980672
  H   -3.44343940689169      1.09533803280965      3.03737995958717
  H   -2.79340607437435      2.25488753815973      1.85290261056934
  H   -5.48103155754668      2.03675529747104     -1.01992060491390
  H   -4.31865340334607      1.21665341835853     -2.05491438799639
  H   -0.63154744288564      0.74542928018120      2.32468768028388
  H   -0.79459461643646      1.35629204096458      0.66508737861923
  H   5.54685833876754     -2.53753623452337      0.48192976132989
  H   6.00101823555640     -2.06981521168029     -1.15020657205632
  H   5.35722892541360      1.46238756393105     -0.53696167060660
  H   6.26418148865243      1.14841101594281      0.93702912870224
  H   7.42718967770494     -1.42859506667495      1.46186320123988
  H   7.95965510541776     -2.52101323933722      0.18893703077660
  H   7.80352729522681      1.45916433075706     -0.92849450124946
  H   6.95581729798304      0.27310766844180     -1.90009108176401
  H   -6.41235871852807      0.02843193848349      1.52971350570822
  H   3.57405365452831     -2.55725208681273     -0.39478896999888
  H   3.76360622354438      1.49716880845846      1.01437837643721
  H   -1.82988656638828      2.03900276350263     -1.97735925579573
  H   -4.68792987137399      4.09056884599417      0.31777384989171
  H   1.16670594164358     -2.55300929368750     -0.01479057853689
  H   1.37392427144766      1.50381663457665      1.31757090844911
  H   -6.01286931241064     -3.19427718284098     -2.16173883819530
  H   -8.08147117528471     -1.77417010862673      1.30386246520986
  H   -0.73683355793353      4.38305209994789     -1.00158622639627
  H   11.31882860970494     -1.05363643407357      0.31154301301552
  H   9.98035788521005     -1.56458640026185      1.35225698848365
  H   10.22654233559447     -2.33611365943985     -0.20785054038099
