# Supplementary material for: Reliable and accurate prediction of basic pKa values in nitrogen compounds: the pKa shift in supramolecular systems as a case study
Source: J Cheminform. 2023 Sep 28;15:90. doi: 10.1186/s13321-023-00763-3 (PMC10540475; doi:10.1186/s13321-023-00763-3)
Supplement: Supplementary file 1 — Additional file 1. Optimized structures of the investigated compounds, equations, tables and additional figures. [file 13321_2023_763_MOESM1_ESM.zip › Optimized_Structures/Base/141.xyz]

42
Coordinates from ORCA-job 10
  N   -1.29055240132476     -0.70131207998947     -3.54396650811170
  C   -0.09072675463233      0.05150371803934     -0.18765938112218
  C   -1.44618526359732     -0.09362099501688      0.51352746329864
  N   -0.40421660957714      0.03690110164122     -1.64103642769631
  C   -2.47957457836128      0.77752553224194      0.16273204744799
  C   -1.72164670343412     -1.10585206410997      1.42209195537085
  C   0.86389900441134     -1.10940728597309      0.14277619169387
  C   0.63623050890411      1.37009247016445      0.13331783263956
  C   -1.30521411661085     -0.80905158430483     -2.23521891160343
  C   0.22622058340925      0.71471716793611     -2.66558229638825
  C   -3.73204906103187      0.66793242403119      0.74031429869824
  H   -2.30970661834447      1.53017858988345     -0.59394507745100
  C   -2.97937607185806     -1.22162432923141      2.00011497328657
  H   -0.96416386364925     -1.82964853124875      1.67607809911761
  C   1.21856265169177     -2.03836891993784     -0.83293088074444
  C   1.45475472305176     -1.27051264799066      1.40239828642227
  C   0.02979602026767      2.44343553591371      0.77209590258554
  C   1.97875958084692      1.48947275765941     -0.22558536635390
  H   -1.93729199863902     -1.46492258709133     -1.66411748459757
  C   -0.33808605569933      0.24955282917959     -3.81971033458221
  H   0.96887515863138      1.46493180802380     -2.48346113548437
  C   -3.98605742686237     -0.32998075641807      1.67202661516605
  H   -4.51534838889742      1.35558321241954      0.45103890365018
  H   -3.16746316657618     -2.01970063455598      2.70552996365484
  C   2.09528050040892     -3.08073275080039     -0.57784780007091
  H   0.80851462582471     -1.94114507837749     -1.82523965101405
  C   2.32976925064174     -2.31226956468941      1.67208418967378
  Cl  1.13342354133951     -0.17163931071060      2.73725262505550
  C   0.73645660455790      3.61049972106735      1.02585559740877
  H   -0.98898507466958      2.36639134193016      1.11558229602629
  C   2.68483341988575      2.65438924430465      0.02095318711786
  H   2.48268744022916      0.65560017133039     -0.69363230677028
  H   -0.12463026928915      0.55558600824301     -4.83013183389292
  H   -4.96655676884147     -0.42215310802273      2.11997936081213
  C   2.65231434026002     -3.22295802174707      0.68089108325475
  H   2.34057298618276     -3.77536303205700     -1.36910538457416
  H   2.75580869246341     -2.39654204874586      2.66072398696114
  C   2.06408311930599      3.72545173791181      0.64744754405434
  H   0.24352056553398      4.42893452873132      1.53327040317504
  H   3.72544332917522      2.71979580518546     -0.26738406098380
  H   3.33778463672705     -4.03103445695819      0.89690473108111
  H   2.61443990814564      4.63476408213908      0.84956730378859
