# Supplementary material for: Reliable and accurate prediction of basic pKa values in nitrogen compounds: the pKa shift in supramolecular systems as a case study
Source: J Cheminform. 2023 Sep 28;15:90. doi: 10.1186/s13321-023-00763-3 (PMC10540475; doi:10.1186/s13321-023-00763-3)
Supplement: Supplementary file 1 — Additional file 1. Optimized structures of the investigated compounds, equations, tables and additional figures. [file 13321_2023_763_MOESM1_ESM.zip › Optimized_Structures/Base/142.xyz]

15
Coordinates from ORCA-job 5
  N   1.62368759753336     -1.09370519069175      0.00001896843779
  N   1.54930191606735      1.14244932097022      0.00002341253251
  C   0.23231127225960      0.73284127313640      0.00001653105432
  C   0.30114148910521     -0.67830309517410      0.00001255880946
  C   -0.97320553691169      1.41924198027882      0.00002143244966
  C   -0.87271207290927     -1.42587514502813      0.00001344020619
  C   -2.12785286176286      0.65360206946734      0.00002164737170
  C   2.32399420895543      0.00838197457415     -0.00001387210082
  C   -2.07815062706891     -0.74643697922133      0.00001817700324
  H   1.88052351393795      2.09075686904088      0.00000127578819
  H   -1.01961458544364      2.50040581713482      0.00002625482960
  H   -0.83076684454439     -2.50609593450872      0.00001481972228
  H   3.40070360603730      0.06232489771550     -0.00002486513128
  H   -3.08931016806568      1.14895008624866      0.00002811499962
  H   -3.00435090718976     -1.30503794394277      0.00002210402755
