# Supplementary material for: Reliable and accurate prediction of basic pKa values in nitrogen compounds: the pKa shift in supramolecular systems as a case study
Source: J Cheminform. 2023 Sep 28;15:90. doi: 10.1186/s13321-023-00763-3 (PMC10540475; doi:10.1186/s13321-023-00763-3)
Supplement: Supplementary file 1 — Additional file 1. Optimized structures of the investigated compounds, equations, tables and additional figures. [file 13321_2023_763_MOESM1_ESM.zip › Optimized_Structures/Base/143.xyz]

44
Coordinates from ORCA-job Base
  N   -3.08369201656527     -1.19395153994165     -0.37110561132239
  N   5.33410312404022     -0.15589178997625      0.24386207565536
  O   0.87270759612242      1.20855619010701      1.15056865898687
  O   -1.13923508691893      1.97845214003873      1.65831678149516
  N   -3.38727776205715      0.67464982593174      0.82501803140779
  C   3.98900927400791     -0.36086874280316      0.12991739501768
  C   1.19051419984229     -0.79532527429104     -0.12969135949855
  C   6.30681329898276     -1.12077379535019     -0.24432607720788
  C   5.87593991605565      1.04240114229312      0.86550298517493
  C   1.71155538428981      0.30799890208001      0.56673171617675
  C   3.06336490272128      0.52993060966233      0.70321579257009
  C   -1.05373561116329     -0.02996609849273      0.36885024033906
  C   3.47123928009060     -1.47998420861468     -0.57615834494522
  C   -0.20503731518677     -0.93377036569323     -0.21170264295557
  C   2.12233947658750     -1.68072562349541     -0.69542256176585
  C   -2.48686988578515     -0.19857882475294      0.26492066886469
  C   -4.64647660169409      0.21545566163796      0.53336527137250
  C   -0.51204783170839      1.10234283425763      1.09190472171160
  C   -4.43184220444789     -0.96475230863053     -0.22217072338487
  C   6.67519283933728     -0.92707072477543     -1.70605561539010
  C   6.03460681641983      0.92680003752372      2.37273596837263
  C   -5.91730535074659      0.68409084378441      0.83484361742854
  C   -5.52608133250730     -1.69322142704077     -0.68640210727956
  C   -6.98718756943689     -0.05789122212260      0.36177988074832
  C   -6.79360888508673     -1.22777959857690     -0.38684961057629
  H   5.93833105572495     -2.12970111049426     -0.06846346698714
  H   7.19734973445614     -1.02409002120432      0.37596500096907
  H   6.84414509132484      1.23742244521455      0.40534685998033
  H   5.25132153223126      1.89562897355058      0.60710389974272
  H   3.37098955906651      1.38905271377737      1.27499272453931
  H   4.13739237575015     -2.18126206617710     -1.05065192771048
  H   -0.63677495709533     -1.77123761845318     -0.74381008078984
  H   1.75722965386385     -2.53842921757158     -1.24474457755215
  H   -3.09851280328617      1.48873932825866      1.34710899056947
  H   7.41567113768654     -1.66469257082455     -2.01402790056197
  H   7.09796955127216      0.06228336296448     -1.87382784117674
  H   5.80526962476086     -1.02893239811821     -2.35096131803671
  H   5.08028068665311      0.73747438435061      2.85840245900858
  H   6.70752954802989      0.11104545692359      2.63282902896304
  H   6.44849706276037      1.84685119230580      2.78397536552409
  H   -6.07193541407341      1.58610618716853      1.41173940911251
  H   -5.37567220624838     -2.59526257480076     -1.26334946331146
  H   -7.99471456476701      0.27296093677830      0.57474324758887
  H   -7.65835532330348     -1.77608404640761     -0.73601956086719
