# Supplementary material for: Reliable and accurate prediction of basic pKa values in nitrogen compounds: the pKa shift in supramolecular systems as a case study
Source: J Cheminform. 2023 Sep 28;15:90. doi: 10.1186/s13321-023-00763-3 (PMC10540475; doi:10.1186/s13321-023-00763-3)
Supplement: Supplementary file 1 — Additional file 1. Optimized structures of the investigated compounds, equations, tables and additional figures. [file 13321_2023_763_MOESM1_ESM.zip › Optimized_Structures/Base/144.xyz]

39
Coordinates from ORCA-job 5
  N   2.88739532659346      3.74203942231464     -7.30029173556363
  N   1.13541528983322      2.85969166309719     -5.90598370040476
  N   3.48150457581405      0.19519523007174     -6.34032637799562
  C   1.83711433708250      1.73017198221845     -5.92595105221212
  N   1.52313170372030      0.55151310660449     -5.29553782923093
  C   3.05270929330191      1.49132319444851     -6.58060500779580
  C   0.38532579145015      0.35977188051406     -4.39995830094915
  C   2.55660469048433     -0.32422638538197     -5.57453531616252
  C   3.56511381661650      2.58334253319774     -7.30614899733609
  C   0.70434578037307      0.67838054911591     -2.92120040389614
  C   -0.05500991056561     -1.07263816489167     -4.36597991686885
  H   -0.38717623127299      1.02559742471388     -4.78167409192321
  H   2.55152889070969     -1.33186809223475     -5.19631470942955
  C   1.73751655246778      3.82672959271364     -6.61525164118891
  N   4.70700515469395      2.56568602704915     -8.03110157737324
  C   0.70945248950020     -0.67029773823409     -2.17313986293562
  H   1.65118954714972      1.20814779560315     -2.83812364441401
  H   -0.06269466998244      1.33478809228066     -2.51887216178669
  C   0.12008338958225     -1.62235138597121     -3.17072915071946
  H   -0.43245557985380     -1.57582067756341     -5.24577197552186
  N   1.13386273345951      5.05949006387949     -6.60657879623732
  C   5.61762022664274      1.47334882646132     -8.12348025365864
  H   4.98782168271615      3.46648296798065     -8.38323177504107
  C   2.10594885667982     -1.08707774308086     -1.71522791795852
  H   0.07451953035471     -0.61233804784545     -1.28251975596693
  H   -0.10047854487723     -2.65054020584478     -2.92100981489335
  H   0.15487991426123      5.04674313698421     -6.38064365299537
  H   1.39183245656738      5.66032662136560     -7.36925977805537
  C   6.37987584517734      1.32083899961956     -9.39813957690980
  C   5.30906036864749      0.34221642358558     -9.04489654058710
  H   6.12944217242579      1.21524005462924     -7.20411420634437
  O   2.14473865131289     -2.36501434636162     -1.09253080858887
  H   2.76618620439967     -1.15851697892200     -2.57877360699240
  H   2.51673975096123     -0.31429689810936     -1.05541447271305
  H   6.17048044927435      2.02502002583033    -10.19130663382335
  H   7.41443400682235      1.01760129454034     -9.33286598767154
  H   4.37671504209940      0.40101549462379     -9.58516464591923
  H   5.58087980820062     -0.64855452583886     -8.71558044114480
  H   1.67924060717626     -2.30046121316335     -0.25096388079053
