# Supplementary material for: Reliable and accurate prediction of basic pKa values in nitrogen compounds: the pKa shift in supramolecular systems as a case study
Source: J Cheminform. 2023 Sep 28;15:90. doi: 10.1186/s13321-023-00763-3 (PMC10540475; doi:10.1186/s13321-023-00763-3)
Supplement: Supplementary file 1 — Additional file 1. Optimized structures of the investigated compounds, equations, tables and additional figures. [file 13321_2023_763_MOESM1_ESM.zip › Optimized_Structures/Base/145.xyz]

22
Coordinates from ORCA-job 4
  N   -0.20506667892148     -1.20877287689941      0.00021958781911
  O   2.63908975219215      1.05851896126975      0.00028914439374
  N   -0.15362253467607      1.03302752472084      0.00022567517929
  C   -1.48721155168277      0.69370754257616      0.00016769378268
  C   -1.49478215254783     -0.72252275148245      0.00016569952248
  C   0.56840854103599     -0.14146843968445      0.00025927565822
  C   1.99766954320545     -0.15651187696871      0.00030052483814
  C   -2.65292408376583      1.44395763341023      0.00012241528031
  C   -2.71002013931457     -1.40371167040748      0.00011550995634
  C   -3.84878037293323      0.74261571020085      0.00007267848517
  C   2.91796897001983     -1.16302591511620      0.00026079248093
  C   -3.87557761456288     -0.65805335223979      0.00006918146725
  C   4.19473555028865     -0.54314942410666      0.00041896371408
  C   3.97894897524369      0.79658284171579      0.00024857833487
  H   0.23769175523392      1.95821608813363      0.00027166623682
  H   -2.63912559450212      2.52586873988040      0.00012560565359
  H   -2.72849414496427     -2.48455936627564      0.00011292450027
  H   2.69015604310145     -2.21378047810791      0.00023921961237
  H   -4.78147569686591      1.29004607870028      0.00003564495083
  H   -4.83119169584438     -1.16476316783260      0.00003090617172
  H   5.15363318622461     -1.03190269571052      0.00053286519454
  H   4.62266994403560      1.65658089422389      0.00021544676726
