# Supplementary material for: Reliable and accurate prediction of basic pKa values in nitrogen compounds: the pKa shift in supramolecular systems as a case study
Source: J Cheminform. 2023 Sep 28;15:90. doi: 10.1186/s13321-023-00763-3 (PMC10540475; doi:10.1186/s13321-023-00763-3)
Supplement: Supplementary file 1 — Additional file 1. Optimized structures of the investigated compounds, equations, tables and additional figures. [file 13321_2023_763_MOESM1_ESM.zip › Optimized_Structures/Base/146.xyz]

21
	Energy:    -947.4147850
N         -0.20395       -1.20026        0.00005
S          4.46881       -0.68484        0.00009
N         -0.17634        1.03935        0.00008
N          2.64148        1.12867        0.00000
C         -1.50493        0.68917        0.00011
C         -1.49984       -0.72786        0.00009
C          0.55511       -0.12433        0.00005
C          1.99784       -0.09092        0.00002
C         -2.67917        1.42770        0.00015
C         -2.70809       -1.42126        0.00010
C         -3.86687        0.71439        0.00016
C         -3.88044       -0.68718        0.00014
C          2.82160       -1.18255       -0.00003
C          3.92769        0.97429       -0.00006
H          0.22701        1.96045        0.00009
H         -2.67594        2.50956        0.00016
H         -2.71590       -2.50230        0.00009
H         -4.80520        1.25218        0.00019
H         -4.83131       -1.20270        0.00016
H          2.53509       -2.21847       -0.00005
H          4.63575        1.78730       -0.00010
