# Supplementary material for: Reliable and accurate prediction of basic pKa values in nitrogen compounds: the pKa shift in supramolecular systems as a case study
Source: J Cheminform. 2023 Sep 28;15:90. doi: 10.1186/s13321-023-00763-3 (PMC10540475; doi:10.1186/s13321-023-00763-3)
Supplement: Supplementary file 1 — Additional file 1. Optimized structures of the investigated compounds, equations, tables and additional figures. [file 13321_2023_763_MOESM1_ESM.zip › Optimized_Structures/Base/147.xyz]

23
Coordinates from ORCA-job 2
  N   -0.47584446733109     -1.46236376254879     -0.00045565842100
  O   3.99357912553040     -0.54056060984106     -0.00045165243571
  O   2.65866369750810      1.30720195933283     -0.00013577242272
  N   -0.04249231960997      0.74155830438566     -0.00015329301726
  N   1.79400285270373     -0.81942348643108     -0.00050592949150
  C   -1.42205609868328      0.63135170300513     -0.00009444368603
  C   -1.67198759166070     -0.75994074503592     -0.00028567863644
  C   0.44533506790808     -0.53257040576788     -0.00037589733224
  C   -2.43851611994912      1.57061834620459      0.00009484131310
  C   -2.98261049228245     -1.22284697005551     -0.00028289175039
  C   -3.73935691163796      1.08603034090942      0.00009337763823
  C   -4.00514899518196     -0.28688733661076     -0.00009095486315
  C   2.80518048822091      0.09810207377055     -0.00050499346109
  C   5.14419794820908      0.31969968990138     -0.00013625767198
  H   0.54071552504582      1.56290985727480     -0.00011438131372
  H   -2.23662341223234      2.63337503396778      0.00023688968577
  H   -3.18708286654097     -2.28437050843109     -0.00042797552032
  H   -4.56332047950538      1.78644306373547      0.00023886934627
  H   -5.03297212050893     -0.62392267435190     -0.00008503457810
  H   2.02430422080413     -1.79950525493727     -0.00068187953827
  H   5.15360647278780      0.94899164610934     -0.88623676374801
  H   5.99924977318741     -0.34614625115547     -0.00014968397323
  H   5.15337670321867      0.94865598656979      0.88620516387778
