# Supplementary material for: Reliable and accurate prediction of basic pKa values in nitrogen compounds: the pKa shift in supramolecular systems as a case study
Source: J Cheminform. 2023 Sep 28;15:90. doi: 10.1186/s13321-023-00763-3 (PMC10540475; doi:10.1186/s13321-023-00763-3)
Supplement: Supplementary file 1 — Additional file 1. Optimized structures of the investigated compounds, equations, tables and additional figures. [file 13321_2023_763_MOESM1_ESM.zip › Optimized_Structures/Base/148.xyz]

43
Coordinates from ORCA-job 18
  N   3.11710552595747      1.61232336606944      0.84348087818099
  S   0.34231220578961      0.70460912944901     -1.17737021450527
  O   5.61152555057674     -1.33032940044940     -0.66915950957004
  O   0.15019924026110      2.20784006754982     -1.30470515349852
  O   -7.01726882775530     -0.15231919769429      0.30031015149901
  N   -2.32834634308890      0.98325531320643     -0.72521537992150
  N   -1.63912876079008     -1.12628637818516     -0.40050545951963
  C   1.13144368663828      0.32737845044648      0.49936293883303
  C   2.60853436862264      0.45133275507623      0.41874933005936
  C   3.39449178263410     -0.58676929062920     -0.10610975915565
  C   -1.29131676203343      0.09396137366505     -0.70394152724282
  C   -3.46006958714522      0.27496061111964     -0.38831040629694
  C   4.77134197846984     -0.37040175531073     -0.15212323379181
  C   -3.00915288497080     -1.04830009221869     -0.18811695855823
  C   5.32208260234531      0.84129369894549      0.26785554546315
  C   2.79093922170719     -1.86422398775503     -0.59961716131662
  C   -4.78941827601738      0.65414995766874     -0.24265121441100
  C   4.43149788576834      1.78934052618167      0.75520079376006
  C   -3.92750318688190     -2.03315180017367      0.17255240397858
  C   -5.68140745687199     -0.34923251749000      0.11681475019389
  C   -5.24850168416333     -1.67498913258202      0.32059799047935
  C   6.78753697405442      1.11176000302796      0.17668315791138
  C   6.01188531672849     -2.32550135355350      0.27141826547714
  C   -7.52921910377953      1.15412146748721      0.10782792208894
  H   0.77735268602220     -0.66905406373371      0.74787936610866
  H   0.71255496280718      1.06886541756606      1.17222851737100
  H   -2.20996442867479      1.96480696321041     -0.92219967326541
  H   1.94023287449503     -1.68011808028018     -1.25189015649564
  H   3.51635783247050     -2.44423068543186     -1.16002930941195
  H   2.42631302007720     -2.48026784647244      0.22424286293253
  H   -5.10179204364533      1.67410900676346     -0.40245866745902
  H   4.80619177873791      2.74864566199313      1.09729160634442
  H   -3.60485855489140     -3.05233872644177      0.33114990419883
  H   -5.99325069621429     -2.40683337732308      0.59814857337436
  H   7.00995165106708      2.13335729187709      0.47481985887159
  H   7.36521569441157      0.44471112707751      0.81634843583404
  H   7.15053286701241      0.96154420764323     -0.83854493893453
  H   6.68550038113743     -2.99493339441180     -0.25489760547820
  H   5.15650956018558     -2.89226268166248      0.64345185790160
  H   6.53471727461479     -1.88032006431560      1.12022584063159
  H   -7.08168764836070      1.86803871142697      0.80314987507576
  H   -8.59510528049380      1.09050608155514      0.30028099516717
  H   -7.37003539681424      1.50115263710844     -0.91572549290364
