# Supplementary material for: Reliable and accurate prediction of basic pKa values in nitrogen compounds: the pKa shift in supramolecular systems as a case study
Source: J Cheminform. 2023 Sep 28;15:90. doi: 10.1186/s13321-023-00763-3 (PMC10540475; doi:10.1186/s13321-023-00763-3)
Supplement: Supplementary file 1 — Additional file 1. Optimized structures of the investigated compounds, equations, tables and additional figures. [file 13321_2023_763_MOESM1_ESM.zip › Optimized_Structures/Base/149.xyz]

67
Coordinates from ORCA-job 7
  N   -0.64127343554272     -2.65110263514090      0.16726312280183
  F   -3.72002164370188      5.10703280869175     -0.31048585477458
  O   -4.67021137629999     -1.28261942027095     -0.76942149537987
  O   1.91188829473931      3.59423291658634      1.24635231253775
  O   4.19919273481631      1.34391122779217     -1.47771010283234
  O   7.57702699230834     -0.72117857403692      0.12410123400324
  O   5.86092205655035     -0.97608775775165     -1.30161623415350
  C   -1.95382105744510     -2.47677466983459      0.31065099364162
  C   0.17170846020347     -1.60958644579789     -0.00956239939607
  C   -2.53548000560025     -1.20272933095969      0.28401214253504
  C   -0.31305426294654     -0.29444815788460     -0.03726774047063
  C   -1.69656853251989     -0.10192541592512      0.08455328686591
  C   1.62880598453821     -1.94737668077201     -0.21826031608923
  C   -2.75594037428889     -3.74963176911468      0.45418563478588
  C   -4.00797674252790     -1.01127897162978      0.46288296589927
  C   -2.24365220754901      1.27111693311864     -0.00838034003331
  C   0.56580504566493      0.86873011541664     -0.24914232303148
  C   2.31503026715656      2.52019676263186      0.37590344302392
  C   1.80281166612451     -2.96522985554332     -1.34045012481608
  C   2.25315476219586     -2.44703874224784      1.08146466302068
  C   -2.68001910776146     -4.55244565717606     -0.84277932060963
  C   -2.27697693565297     -4.56860115370308      1.64810430832625
  C   3.78472694781547      2.27367992980714      0.67161077182261
  C   1.47032058286293      1.31470953446093      0.61588076187665
  C   4.35697868468912      1.09556170997398     -0.08716578051189
  C   -1.94721768214304      2.22623143372781      0.96320786344472
  C   -3.05185478838538      1.63857901265950     -1.08286188681992
  C   5.81881337205838      0.86024561803646      0.27145284823379
  C   -2.44392142954878      3.51679533374492      0.87265151963026
  C   -3.54970600952708      2.92806180681907     -1.19382075680424
  C   -3.23582909090895      3.84770276136670     -0.21178567987106
  C   -6.06679133107890     -1.09757419701707     -0.66538706133588
  C   6.38362852815937     -0.36032790577838     -0.39391449204859
  H   2.13996669046006     -1.03451713084880     -0.51410455162958
  H   -3.80062792726448     -3.49038206306666      0.61217257398990
  H   -4.39470529126055     -1.67354660905371      1.24551050350597
  H   -4.22166410365985      0.01238800385364      0.78193222772644
  H   0.43510190516963      1.40992152111515     -1.18314901860367
  H   2.20923283111892      2.82570822684517     -0.66788043989946
  H   4.34608231771067      3.17823846085739      0.43492122070883
  H   3.89350865821310      2.09655611310601      1.74312597054095
  H   1.31585254024690     -3.90447011173962     -1.08969813394419
  H   1.36977347972351     -2.60168871645254     -2.27169032034067
  H   2.86148632560110     -3.15556629548128     -1.51346953603794
  H   1.74345716641445     -3.34573976469583      1.42399700093195
  H   2.18170342322146     -1.70059420318711      1.87233366882859
  H   3.30655331596253     -2.68493949400633      0.93398844345291
  H   -3.26816109047623     -5.46634570285896     -0.76080842954885
  H   -3.06581283547978     -3.97418290128479     -1.68067341859057
  H   -1.64923911506885     -4.82408605687986     -1.06045956877829
  H   -2.37186479187728     -4.00827582202399      2.57825671557315
  H   -2.86280133035373     -5.48241211589635      1.74347875697702
  H   -1.23121137855253     -4.84101251140271      1.52689838622684
  H   1.59155410812536      0.82417690466732      1.57805603870823
  H   3.79633195864587      0.19618774893631      0.19072271290400
  H   -1.32606075139637      1.95314214288961      1.80415290058352
  H   -3.30104615081019      0.90063150934959     -1.83194275441103
  H   5.95222293144199      0.76556054598419      1.34953869938403
  H   6.41906817489081      1.71885674377238     -0.03802308735659
  H   -2.23202162207940      4.25782932197097      1.63015294275094
  H   -4.17237783957861      3.22124694903062     -2.02654513170636
  H   0.98289276035121      3.77081038963160      1.05510481369120
  H   4.50336969984472      0.54290716666716     -1.92734684276681
  H   -6.50894632511246     -1.76725676457996      0.08142166407473
  H   -6.31719884074945     -0.06562887063212     -0.39439674900328
  H   -6.49652602294996     -1.32267821929564     -1.63767391824678
  H   7.87280876307297     -1.49546895954019     -0.38206930316627
