# Supplementary material for: Reliable and accurate prediction of basic pKa values in nitrogen compounds: the pKa shift in supramolecular systems as a case study
Source: J Cheminform. 2023 Sep 28;15:90. doi: 10.1186/s13321-023-00763-3 (PMC10540475; doi:10.1186/s13321-023-00763-3)
Supplement: Supplementary file 1 — Additional file 1. Optimized structures of the investigated compounds, equations, tables and additional figures. [file 13321_2023_763_MOESM1_ESM.zip › Optimized_Structures/Base/15.xyz]

20
Coordinates from ORCA-job 18
  N   0.32999029569822     -1.11487267340323     -0.00249804279009
  H   0.69101856698648     -2.06169327167687     -0.02528935630769
  H   0.68566639664015     -0.65787249111022     -0.83434735745466
  C   0.83186133833089     -0.42721941241782      1.18783534991813
  C   0.34368634679880      1.01382161518399      1.19124196131332
  C   0.35433918312699     -1.15175426186412      2.43764248505116
  H   1.93447165539082     -0.40109960865152      1.22418399006730
  C   0.76198911424778      1.75208589947687      2.45485451344006
  H   -0.74574635577165      1.00303740905682      1.10540503394326
  H   0.72082406033824      1.53449970943982      0.30670658392984
  C   0.77282270290187     -0.42607047573513      3.70842874438587
  H   -0.73471770204835     -1.22869896033720      2.38945576390714
  H   0.73951181305800     -2.17507515606364      2.44183548481871
  C   0.29536639237968      1.01942929751631      3.70493317444081
  H   0.36707986775490      2.76933419861524      2.44013832501501
  H   1.85190012189988      1.84608995376543      2.47849884551554
  H   0.38610682907371     -0.95246611849913      4.58274025544787
  H   1.86334293502806     -0.44470006091666      3.79659135938517
  H   0.64476235317067      1.53649869575938      4.60063443230891
  H   -0.79777591500515      1.03642571186167      3.74340845366433
