# Supplementary material for: Reliable and accurate prediction of basic pKa values in nitrogen compounds: the pKa shift in supramolecular systems as a case study
Source: J Cheminform. 2023 Sep 28;15:90. doi: 10.1186/s13321-023-00763-3 (PMC10540475; doi:10.1186/s13321-023-00763-3)
Supplement: Supplementary file 1 — Additional file 1. Optimized structures of the investigated compounds, equations, tables and additional figures. [file 13321_2023_763_MOESM1_ESM.zip › Optimized_Structures/Base/150.xyz]

21
Coordinates from ORCA-job 5
  N   -1.62499900853964      1.20207874514477     -0.07954191897998
  S   2.65069517054962     -2.00362491293543     -0.36047131322389
  N   3.30112974106344      0.43915791577612      0.39123335038369
  C   -2.62590636581042     -0.87427440079313      0.64900416220207
  C   -1.41173409662006     -0.06645719198589      0.30623487301673
  C   -0.13868775522688     -0.62136887267130      0.34676519402860
  C   0.96567074784764      0.14819007569211     -0.00224303345398
  C   -3.38571493558940     -1.30807925538272     -0.60120664203342
  C   0.73718141614789      1.46460992544677     -0.40089380937937
  C   -0.56783545149962      1.93077816290982     -0.42811957057865
  C   2.32941329910385     -0.42523904188649      0.04204008790312
  H   -2.33408662615039     -1.74855482779296      1.23062748335020
  H   -3.27788578508562     -0.26553159667838      1.27564710859863
  H   0.00859361121145     -1.64966468916689      0.64382105148205
  H   -3.68557110975971     -0.43930891851686     -1.18337973398513
  H   -4.28184782095886     -1.86745626731644     -0.33641919519392
  H   -2.76750790581927     -1.94195969269964     -1.23588143204544
  H   1.54415171969126      2.10353642117350     -0.73259918156345
  H   -0.77330157393175      2.94590462055657     -0.74986030594482
  H   3.08481738519338      1.32029192606388      0.82518669161793
  H   4.23982534418309      0.08857187506259      0.47485613379903
