# Supplementary material for: Reliable and accurate prediction of basic pKa values in nitrogen compounds: the pKa shift in supramolecular systems as a case study
Source: J Cheminform. 2023 Sep 28;15:90. doi: 10.1186/s13321-023-00763-3 (PMC10540475; doi:10.1186/s13321-023-00763-3)
Supplement: Supplementary file 1 — Additional file 1. Optimized structures of the investigated compounds, equations, tables and additional figures. [file 13321_2023_763_MOESM1_ESM.zip › Optimized_Structures/Base/151.xyz]

71
Coordinates from ORCA-job 1
  N   3.06370979640418     -2.74474645334640      1.17047604035473
  O   5.19963325566177      0.09055383556816      1.23243438730588
  O   2.83290254865736      1.42766295649198      0.37483451128412
  O   2.61532192305207      0.72841511323642     -1.76610086915376
  O   1.04917471175655      3.91017188870842      0.81754562654494
  O   -0.08493485554065      4.49628188411291     -0.97659373866534
  O   -0.95421953769232      4.96699031833503      1.07705154020132
  N   1.98225505165170     -1.90259524584358     -0.56308568568294
  N   -3.93505673871711      2.39982905614337      1.05618969517720
  N   -3.51727450490605      1.62101726956652     -0.99164115895935
  N   -3.17349001001950      3.20850389943741      0.33799590412807
  N   -2.89938521660997      2.76711573295888     -0.88233702471253
  C   4.41186145218116     -0.83174578196808      2.01247800438575
  C   3.39755484515714     -1.42970641091634      1.06887187056025
  C   2.71531266198080     -0.85977528327369      0.00292566205639
  C   2.19395362462088     -3.00407862540003      0.20442025767140
  C   0.98641352913641     -1.79055569590121     -1.62094845803072
  C   1.57233191612581     -4.33391165604805     -0.02067934631305
  C   3.69982804479698     -0.09853126478337      3.14971307405072
  C   5.32049476195077     -1.91875895707031      2.57156752367839
  C   -0.41883755698816     -1.65233224460857     -1.10399163033936
  C   2.54075164554301     -5.34081204575966     -0.64956699396467
  C   2.72074740650562      0.47298166440833     -0.57751100464273
  C   -1.47923896620098     -2.18086686220278     -1.83141562204233
  C   -0.69675153643880     -0.96278026532810      0.07160214581054
  C   2.99912932196407     -4.95491023567332     -2.04398978031724
  C   -3.07025117587700     -1.28718740841514     -0.25228196504518
  C   -2.78737319286029     -2.00383006544617     -1.41144327873936
  C   -2.00211493023279     -0.78360820905040      0.48992648422984
  C   -4.45864322931997     -1.07265943592232      0.19741672940645
  C   3.02519375375323      2.77678031870483     -0.10100332955363
  C   -4.94484721993170      0.21319485124818      0.48827668402341
  C   -5.30196183834131     -2.16387202521698      0.39720184453929
  C   1.75494693885073      3.48255892210649     -0.31411401379362
  C   -6.22626794368005      0.36747963835866      1.01203366818067
  C   -6.58223022598905     -1.99981203299023      0.90057904144251
  C   -4.14196734660272      1.40059343661288      0.19734012245637
  C   1.06048005992094      3.82932051516131     -1.39789800567076
  C   -7.04226814966584     -0.73105869397452      1.22190012805792
  C   1.23799321242449      3.63292365221713     -2.84100960690499
  C   -0.08584274684947      4.50998045562959      0.38325178104187
  H   1.07235740741198     -2.66351997408468     -2.26194581586363
  H   1.26019629064864     -0.93235776753918     -2.22655811038993
  H   0.67795671359955     -4.23445085594984     -0.63363545285466
  H   1.24593076929922     -4.70821649882171      0.94892158673992
  H   3.08178394321469      0.70195185606823      2.75717976178980
  H   3.06981276771620     -0.78708079617701      3.71011168157021
  H   4.43029846575591      0.32653268474293      3.83991563550509
  H   6.05598231622745     -1.46717996395082      3.23970610703468
  H   5.84341275591423     -2.42850276271435      1.76684227512457
  H   4.75638778740747     -2.65773869863071      3.13197670942080
  H   2.04998599445751     -6.31549868087517     -0.67621006406015
  H   3.40314491011312     -5.44352661710372      0.00931294068096
  H   5.92534454902598      0.38208370927956      1.79623680983835
  H   -1.28307284342842     -2.72830956071893     -2.74570146454066
  H   0.11194604626280     -0.56781074899147      0.67174627275369
  H   3.50361875392119     -3.98907866849353     -2.04433865431940
  H   3.69778199492706     -5.68741629021996     -2.44539173193357
  H   2.15886160971120     -4.89287748746100     -2.73709752982653
  H   -3.60107970810242     -2.39893368832066     -2.00480136804714
  H   -2.19971456818310     -0.24728552273545      1.40815531900090
  H   3.60400762966317      3.26050505040563      0.68152946453108
  H   3.59923395514763      2.76730862145305     -1.02227965176588
  H   -4.92792036386258     -3.15684344613858      0.18618312282252
  H   -6.58325262846248      1.36354417983878      1.23401568148342
  H   -7.21438025968529     -2.86398942401919      1.05587132247635
  H   -8.03648003930548     -0.59570029263984      1.62562512113162
  H   1.34661536605099      4.58542148632770     -3.35938189691754
  H   2.11037355054771      3.01652695299612     -3.02613650575712
  H   0.36792352084337      3.12511281378700     -3.25544738228494
  H   -2.72869022646924      4.04190988081963      0.71257460260078
