# Supplementary material for: Reliable and accurate prediction of basic pKa values in nitrogen compounds: the pKa shift in supramolecular systems as a case study
Source: J Cheminform. 2023 Sep 28;15:90. doi: 10.1186/s13321-023-00763-3 (PMC10540475; doi:10.1186/s13321-023-00763-3)
Supplement: Supplementary file 1 — Additional file 1. Optimized structures of the investigated compounds, equations, tables and additional figures. [file 13321_2023_763_MOESM1_ESM.zip › Optimized_Structures/Base/152.xyz]

26
Coordinates from ORCA-job 13
  N   2.91044384982574     -0.46572085019475      0.48308153501299
  S   -3.15225368960968     -1.02928864972783     -1.07153824407034
  O   -1.58295021430765      0.20431091904482      0.67072368491409
  O   -3.57779340996337      2.05677623006294     -0.02447694807617
  O   1.42505536576837     -2.14154273923331      0.93776191571373
  N   0.59227493868975     -0.22922921957497     -0.02559090240325
  N   4.38128745188900      1.18949312784090     -0.05514122586341
  C   -0.74824743481886     -0.75749041898102      0.02541996074953
  C   -1.35413881962425     -1.03645831813744     -1.34571402468609
  C   -2.92186033636428     -0.22018601598797      0.60319811199465
  C   -3.82056656604235      0.97323468512644      0.84332520441065
  C   0.81918392990283      0.99716950739667     -0.55165060648142
  C   1.67484878017014     -1.02908724609272      0.50698959626791
  C   2.06145703758948      1.52464334469983     -0.58831250798073
  C   3.10703720306492      0.72873562397223     -0.03302526804309
  H   -0.69268987802497     -1.67299291062025      0.60932381062817
  H   -1.07355494290700     -0.27023583310948     -2.06504256090676
  H   -1.02538658141221     -2.00462104356660     -1.71171957312698
  H   -3.11782589073497     -0.98741860017483      1.35722621634822
  H   -3.70186363948632      1.26762940546391      1.89420944323996
  H   -4.85689225284026      0.67093386871358      0.70266302608081
  H   -0.04660672026443      1.52689223230803     -0.91958874564152
  H   2.23800381837638      2.50033827555433     -1.01320869507063
  H   -2.63347121744706      2.24582411040096      0.03092424155746
  H   4.56083488894512      2.16538438763250     -0.19988374175542
  H   5.05547432962596      0.67080612718403      0.48064629718765
