# Supplementary material for: Reliable and accurate prediction of basic pKa values in nitrogen compounds: the pKa shift in supramolecular systems as a case study
Source: J Cheminform. 2023 Sep 28;15:90. doi: 10.1186/s13321-023-00763-3 (PMC10540475; doi:10.1186/s13321-023-00763-3)
Supplement: Supplementary file 1 — Additional file 1. Optimized structures of the investigated compounds, equations, tables and additional figures. [file 13321_2023_763_MOESM1_ESM.zip › Optimized_Structures/Base/153.xyz]

41
Coordinates from ORCA-job 11
  N   4.89233559605293      0.61039965201031     -1.14062077769077
  S   2.11819045029946      0.92999732255272      1.05775968184881
  O   2.36408747361990      2.40690967210143      0.80036738003318
  O   -4.96662492520311     -2.19133177242818     -0.26232461381112
  O   -6.35085918659742     -0.41736877629160     -0.19670405531895
  N   -0.36533563688828      1.82868917281220      0.39697459373749
  N   -0.33094508880788     -0.39700325216941      0.69330262248349
  C   -1.66074861951337      1.41216790205579      0.19724615282534
  C   -1.62421653136190      0.01327069653292      0.38518619910326
  C   0.36256077470449      0.70631959413916      0.67835799215452
  C   -4.00652696488985      1.35183407816786     -0.25674349683435
  C   -2.83069497279755      2.07862451007969     -0.12626209568278
  C   -3.97610636078921     -0.06184785325785     -0.06906694487759
  C   -2.78816191384052     -0.72128418812765      0.24474851211683
  C   2.70764054456592     -0.05648951637404     -0.44223878862131
  C   4.18054330583777     -0.23713924295551     -0.38859769184772
  C   -5.25348481373131      2.10385869998187     -0.60868662273580
  C   4.76625775902732     -1.21721611686738      0.43032007532312
  C   -5.21959341940465     -0.85940871826238     -0.18178586078063
  C   6.15370782869916     -1.28330187763881      0.43737218005757
  C   3.94418339709969     -2.16387024014615      1.24800821541968
  C   6.89682973942202     -0.40699600531851     -0.33524547786997
  C   6.21988369767232      0.52087955724600     -1.10976775161995
  C   -6.12698588882084     -3.02982592828721     -0.32567158406562
  H   0.03903867771776      2.75095848411593      0.34007414243213
  H   -2.84136224250911      3.14961427644787     -0.27592414531725
  H   -2.77504402286269     -1.79016234391733      0.38140390553843
  H   2.41642825993456      0.53747264083284     -1.30246438274166
  H   2.14000434924642     -0.98207236070810     -0.39579603722524
  H   -5.74396461268614      1.68866369003865     -1.48569957608688
  H   -5.98707706431796      2.05779503699030      0.19226338410697
  H   -5.01798659943410      3.14750209168004     -0.80552364241638
  H   6.64955945154006     -2.02562111540439      1.05026973035594
  H   4.57900556433202     -2.82670126550490      1.83038789641030
  H   3.28776192910984     -1.64021611409207      1.94174752818595
  H   3.30502796627496     -2.78591663462738      0.62035224740771
  H   7.97757033310771     -0.44313186374250     -0.33872935806307
  H   6.75986849002115      1.22313762910655     -1.73415093266483
  H   -6.72092740003501     -2.80221004031711     -1.20767476435014
  H   -6.74728359618745     -2.89908902166258      0.55792515077978
  H   -5.74905572760704     -4.04509045879107     -0.37618898969848
