# Supplementary material for: Reliable and accurate prediction of basic pKa values in nitrogen compounds: the pKa shift in supramolecular systems as a case study
Source: J Cheminform. 2023 Sep 28;15:90. doi: 10.1186/s13321-023-00763-3 (PMC10540475; doi:10.1186/s13321-023-00763-3)
Supplement: Supplementary file 1 — Additional file 1. Optimized structures of the investigated compounds, equations, tables and additional figures. [file 13321_2023_763_MOESM1_ESM.zip › Optimized_Structures/Base/154.xyz]

41
Coordinates from ORCA-job 4
  N   3.23372277434996    -10.22975200930452      1.67870886274121
  N   2.30930295874835     -4.27080135140975      1.44725445755346
  B   2.21850602308875     -5.47406835298931      0.47402335631527
  C   2.14045283391735     -2.97713876635035      1.10839681431390
  N   2.58728829018959     -6.73929469904824      1.30122447492437
  F   3.13325734616723     -5.31726613679297     -0.57356279316627
  F   0.91672356939873     -5.59475229695636     -0.03355611977202
  C   2.53575572240171     -4.35624485081092      2.81660699022370
  C   1.87514119869598     -2.53472382108402     -0.28049012580002
  C   2.27789760266640     -2.17566227923494      2.25654569875937
  C   2.84092431852617     -6.76722387077041      2.67061604513275
  C   2.69866025265404     -7.98262047042868      0.80435021531130
  C   2.74972731460441     -5.59916899714646      3.43042341756780
  C   2.52043848059851     -3.02724993059787      3.33412315739482
  H   1.24664775406921     -3.24484889551850     -0.80870140773687
  H   2.80392443793592     -2.44812630774260     -0.84648009603115
  H   1.38715398917578     -1.56377795260042     -0.28702667649537
  C   2.16899690952030     -0.69019147163063      2.27169785480061
  C   3.17300367329152     -8.11269217315080      3.02030207175362
  C   2.47446622545828     -8.34290055228020     -0.61206224342083
  C   3.07806459898013     -8.85476456515873      1.84899364645404
  C   2.86776675543154     -5.67703939685131      4.92158893514395
  C   2.74857884171030     -2.57369354121761      4.73348121804907
  H   1.13358879528279     -0.35648048698174      2.36943602023930
  H   2.72261356904384     -0.25164072587029      3.09899484629271
  H   2.56223838355879     -0.25148333893436      1.35671961484644
  C   3.62351579043412     -8.66834635297911      4.32548696950760
  H   3.40899492520349     -8.31892520288893     -1.17696886552914
  H   1.78979768368401     -7.65453736350601     -1.09469672963900
  H   2.06709320616232     -9.35043537213165     -0.68115311706741
  H   2.24114872798817     -4.93682973891791      5.40228864876937
  H   3.89184605312445     -5.50156875833066      5.25569692519163
  H   2.56352154316699     -6.64725091126348      5.29053664816182
  H   3.62879718805416     -3.02758229127870      5.18375489804471
  H   2.88896366101543     -1.49661816078753      4.76650846691988
  H   1.90197248982348     -2.79634331276182      5.38586001602538
  H   4.15922161828524     -9.60669413989325      4.17699862928121
  H   4.30840030417135     -8.00352495674679      4.84485238230104
  H   2.79857630245221     -8.88639535340506      5.00738095880932
  H   3.63370605584869    -10.69212660466659      2.47929948141331
  H   3.75040183112016    -10.47951423958033      0.84944645241501
