# Supplementary material for: Reliable and accurate prediction of basic pKa values in nitrogen compounds: the pKa shift in supramolecular systems as a case study
Source: J Cheminform. 2023 Sep 28;15:90. doi: 10.1186/s13321-023-00763-3 (PMC10540475; doi:10.1186/s13321-023-00763-3)
Supplement: Supplementary file 1 — Additional file 1. Optimized structures of the investigated compounds, equations, tables and additional figures. [file 13321_2023_763_MOESM1_ESM.zip › Optimized_Structures/Base/155.xyz]

33
Coordinates from ORCA-job 13
  N   -0.11346972595421      1.75213447611846      1.02734312542836
  Cl  0.39401769271679     -4.46567659769925      0.83142865078852
  O   2.74013081707391      3.14813907349698      0.01587255410735
  N   2.26648128425167      1.00114509872555     -0.57127847491025
  C   0.49608177887182     -0.48022241979009      0.28182854030325
  C   1.79720033223725     -0.27602307434649     -0.21446345380783
  C   -0.44654216001485      0.63856414077462      0.48349726824265
  C   1.25503915332555      1.91898256031985      1.46190332099908
  C   2.16171073464154      2.10560860860846      0.26026461616290
  C   -1.85083545282797      0.46289511142450      0.05659718069258
  C   0.08516701359280     -1.77729296497789      0.59854198982804
  C   2.62563268304586     -1.38457097363439     -0.41168268520663
  C   3.14259404986587      1.13457737935330     -1.72966823409004
  C   0.93191086695888     -2.84937147062924      0.41445714819369
  C   2.20499522633344     -2.66248653715457     -0.10457129871302
  C   -2.18612306382381     -0.37232552231999     -1.01058710140045
  C   -2.86689599968657      1.17208902296744      0.70045978516286
  C   -3.50357143305203     -0.49504945179901     -1.42328744442170
  C   -4.18204508888029      1.04083410713178      0.29296477929945
  C   -4.50595592000813      0.20673263632294     -0.77035636493741
  H   1.61216383763361      1.06679176456959      2.05328836424895
  H   1.33619624144246      2.81788303545689      2.06232599017753
  H   -0.90978820381125     -1.93708883061600      0.98477310739339
  H   3.62446349792614     -1.24270252788824     -0.79519320163437
  H   2.83282083678292      0.43018359163293     -2.49468309747850
  H   4.18935656393340      0.96220380160465     -1.47724861134185
  H   3.05709219233040      2.14742197467383     -2.10489773111496
  H   2.86304772826169     -3.50607882195548     -0.25141694456153
  H   -1.41049011177041     -0.91550008678393     -1.53182643043173
  H   -2.60278098387867      1.82523481165966      1.51928367071144
  H   -3.74648826965269     -1.13819446927515     -2.25847162684990
  H   -4.96052756818077      1.58874491494296      0.80690790544577
  H   -5.53538854968434      0.10531763908533     -1.08770529628563
