# Supplementary material for: Reliable and accurate prediction of basic pKa values in nitrogen compounds: the pKa shift in supramolecular systems as a case study
Source: J Cheminform. 2023 Sep 28;15:90. doi: 10.1186/s13321-023-00763-3 (PMC10540475; doi:10.1186/s13321-023-00763-3)
Supplement: Supplementary file 1 — Additional file 1. Optimized structures of the investigated compounds, equations, tables and additional figures. [file 13321_2023_763_MOESM1_ESM.zip › Optimized_Structures/Base/156.xyz]

34
Coordinates from ORCA-job 1
  N   -4.29354858397174     -0.21839592570330     -0.18029032046722
  C   -0.17869947796368      0.73681750959495      0.01451193417208
  C   -1.17490825407509      1.73233164654995      0.05399231149713
  C   1.19659622207414      1.03220185718254      0.06148165931303
  C   -2.50307994248016      1.42112111369163      0.00534465618728
  H   -0.87555612630499      2.77022101022908      0.13129915243766
  C   -0.60391785498161     -0.62184058724613     -0.07054758616286
  C   2.13682389770668      0.03258367718274      0.03303350385471
  H   1.50589309669701      2.06886504523826      0.13174141228095
  C   -2.94579099388314      0.07096756627393     -0.09542857898596
  H   -3.22114183463384      2.22470593120164      0.04542659873134
  C   -1.97553598118917     -0.92358386050073     -0.11689402055486
  C   0.38846371437916     -1.62804007164101     -0.09709047392741
  C   1.71902641329071     -1.31179391818395     -0.04980502041911
  C   3.60005099997365      0.35316706495062      0.10352876343870
  H   -2.25358896437257     -1.96502528097992     -0.16714506614206
  H   0.08124197028856     -2.66489187370919     -0.15542549228637
  H   2.46208218190605     -2.09931860588637     -0.06215098846883
  C   4.28629552541900      0.57307540051431     -1.22197773010025
  O   4.18391622391185      0.41788914554527      1.16767336132095
  C   -5.26897105271288      0.79880395657032      0.14802559488184
  C   -4.71378426996799     -1.59800222972304     -0.09430781952962
  C   5.77191469530478      0.84448486090672     -1.12681758970042
  H   3.75647928873194      1.39146914579403     -1.72037296845449
  H   4.07001494629310     -0.29949375114074     -1.84614109464639
  H   -6.26485001671256      0.39133193107358      0.00908913609106
  H   -5.18814689199536      1.15255594281833      1.18204791432735
  H   -5.18124272006259      1.65990437416725     -0.51277655759912
  H   -5.78979522973572     -1.65497733453153     -0.22119392924460
  H   -4.26011375091391     -2.19150382834552     -0.88737409129080
  H   -4.45557195486395     -2.06220894264344      0.86486735805842
  H   5.96982520860652      1.72575415680591     -0.52108813713186
  H   6.29243771502511      0.01167439877367     -0.65899426636527
  H   6.19948180121266      1.00365047517015     -2.11534162511497
