# Supplementary material for: Reliable and accurate prediction of basic pKa values in nitrogen compounds: the pKa shift in supramolecular systems as a case study
Source: J Cheminform. 2023 Sep 28;15:90. doi: 10.1186/s13321-023-00763-3 (PMC10540475; doi:10.1186/s13321-023-00763-3)
Supplement: Supplementary file 1 — Additional file 1. Optimized structures of the investigated compounds, equations, tables and additional figures. [file 13321_2023_763_MOESM1_ESM.zip › Optimized_Structures/Base/157.xyz]

29
Coordinates from ORCA-job 5
  N   3.55552762146018     -0.52766936198394      1.10837887233020
  S   0.70373720628279     -0.52614908718493     -1.09779057388123
  O   0.79273525716850     -2.01917603629509     -0.82956914415903
  N   -1.82819885198271     -1.12075882626257     -0.29925494578899
  N   -1.55426488597253      1.08030557783813     -0.63941663322783
  C   -3.05789832047367     -0.55282357686334     -0.03981706347223
  C   -0.99374491383559     -0.09807712336992     -0.63740425084444
  C   -2.86718481822391      0.83349092921561     -0.25899488439092
  C   1.47529137070136      0.40354206351983      0.34970261812036
  C   -4.27933927673951     -1.08101206595084      0.35170909488518
  C   2.95593906106689      0.32440969086255      0.26797770228456
  C   -3.92954921176760      1.71519890061636     -0.08187446076158
  C   -5.32054244678582     -0.18383494632672      0.52148439312406
  C   -5.14845346575652      1.19062163383284      0.30835046407058
  C   3.66434145975807      1.07716153134074     -0.66772015179549
  C   5.03950713151804      0.94217754803502     -0.73433226264020
  C   4.88100830630487     -0.64365476936089      1.03416061290297
  C   5.66603618754765      0.06224211767974      0.13466032592673
  H   -1.52968824337368     -2.08200277295710     -0.23863672193298
  H   1.10151932116013     -0.07390074750015      1.24949160720371
  H   1.08362711969375      1.41358943737313      0.25161089758572
  H   -4.41843903925836     -2.14049813040282      0.51803448267248
  H   -3.79394411861346      2.77477528883269     -0.24664392918859
  H   -6.28993028827973     -0.55366950006888      0.82623322391124
  H   -5.99070641998525      1.85337712448594      0.45283786669383
  H   3.14170371760873      1.75474911746769     -1.33021472203007
  H   5.61302496053347      1.51555142110651     -1.45018462781691
  H   5.33441467329893     -1.33849094573658      1.73174675174788
  H   6.73837090694500     -0.07507449194302      0.11877545847097
