# Supplementary material for: Reliable and accurate prediction of basic pKa values in nitrogen compounds: the pKa shift in supramolecular systems as a case study
Source: J Cheminform. 2023 Sep 28;15:90. doi: 10.1186/s13321-023-00763-3 (PMC10540475; doi:10.1186/s13321-023-00763-3)
Supplement: Supplementary file 1 — Additional file 1. Optimized structures of the investigated compounds, equations, tables and additional figures. [file 13321_2023_763_MOESM1_ESM.zip › Optimized_Structures/Base/158.xyz]

23
Coordinates from ORCA-job 4
  N   4.17956801917519     -0.67255120373606     -0.00117311277449
  O   -2.14003986098544     -0.39502265073350     -0.00061381240619
  O   -1.70543432191326      1.82438139213506     -0.00077446696469
  C   0.11130892917637      0.28103913021824     -0.00085453729046
  C   1.08440857130403      1.28327465260162     -0.00087842655203
  C   0.53512471039582     -1.05014985136845     -0.00073110045993
  C   2.85149370653144     -0.36145684166834     -0.00063846833024
  C   2.42547304072559      0.97587710009714     -0.00077134092649
  C   1.87526603935302     -1.36914311700882     -0.00062279817597
  C   -1.30396006167031      0.67566103609431     -0.00089194855047
  C   -3.54847130623576     -0.09080621682940     -0.00038432675320
  C   -4.30008480277896     -1.39449967350269      0.00001204809947
  H   0.76245981241384      2.31483378041603     -0.00095802888206
  H   -0.19856966774664     -1.84210631179939     -0.00068770163376
  H   3.16098908739512      1.77089058811983     -0.00086948717060
  H   2.18118273506068     -2.40819801997421     -0.00059474927666
  H   -3.78059707941119      0.51265845193134      0.87686385404374
  H   -3.78095277825999      0.51232701404124     -0.87776668716487
  H   -5.37197537383725     -1.20023026337320      0.00019405664019
  H   -4.06315655332157     -1.98641583770484     -0.88222757642891
  H   -4.06279960258976     -1.98608626218746      0.88237727599433
  H   4.48952498861750     -1.62390351069059      0.00309439949269
  H   4.87894176860153      0.04302661492214      0.00309693547058
