# Supplementary material for: Reliable and accurate prediction of basic pKa values in nitrogen compounds: the pKa shift in supramolecular systems as a case study
Source: J Cheminform. 2023 Sep 28;15:90. doi: 10.1186/s13321-023-00763-3 (PMC10540475; doi:10.1186/s13321-023-00763-3)
Supplement: Supplementary file 1 — Additional file 1. Optimized structures of the investigated compounds, equations, tables and additional figures. [file 13321_2023_763_MOESM1_ESM.zip › Optimized_Structures/Base/159.xyz]

21
Coordinates from ORCA-job 14
  N   -0.97078454826383     -2.20491539707761     -0.28945981786795
  O   3.23960047607655      1.71278927383360     -0.24437901033499
  O   -2.67470657089993      1.54951822459747     -0.18694509135838
  O   -0.67425526137714      2.24022309122909      0.36463456995708
  N   0.25357552047472     -0.43002883588837      0.28067621315937
  N   -1.48532665568625      1.35047786541822      0.06439932034563
  C   1.43341956318357      0.35238776990170      0.62969927948334
  C   0.23454085818237     -1.77862151899870      0.08366555046639
  C   -1.03375889102421      0.00916467955690     -0.00422494343822
  C   2.09337060132746      0.96257210384567     -0.60215390392754
  C   -1.76014315148992     -1.10947709916018     -0.34419020558226
  C   1.40562311033203     -2.66048597988241      0.28178016686573
  H   1.14332013796651      1.13279110187722      1.32336485552911
  H   2.13302488067544     -0.30875331690147      1.13211684033419
  H   2.43542349248889      0.16978740133653     -1.26682077560294
  H   1.36514765141409      1.56496414882092     -1.14793509163788
  H   -2.79894178498561     -1.14838990979182     -0.61941438836793
  H   1.12143717603901     -3.66710350944670     -0.00416245427724
  H   2.26021954160916     -2.35723975033297     -0.32137819855288
  H   1.72778102211263     -2.68045196625474      1.32331503753140
  H   2.94463283184445      2.56099162331765      0.10561204727597
