# Supplementary material for: Reliable and accurate prediction of basic pKa values in nitrogen compounds: the pKa shift in supramolecular systems as a case study
Source: J Cheminform. 2023 Sep 28;15:90. doi: 10.1186/s13321-023-00763-3 (PMC10540475; doi:10.1186/s13321-023-00763-3)
Supplement: Supplementary file 1 — Additional file 1. Optimized structures of the investigated compounds, equations, tables and additional figures. [file 13321_2023_763_MOESM1_ESM.zip › Optimized_Structures/Base/16.xyz]

13

N          0.34180       -1.11330        0.00000
H          1.11880       -1.46090       -0.52480
H         -0.18190       -0.47430       -0.56340
C          0.83180       -0.42030        1.20030
H          0.47670       -0.92580        2.07390
C          2.37180       -0.41790        1.19890
H          2.73010       -1.42610        1.19790
H          2.72680        0.08770        0.32520
H          2.72850        0.08660        2.07250
C          0.31620        1.03080        1.20160
H         -0.75270        1.02960        1.15350
H          0.63230        1.52080        2.09880
H          0.71090        1.55030        0.35350
