# Supplementary material for: Reliable and accurate prediction of basic pKa values in nitrogen compounds: the pKa shift in supramolecular systems as a case study
Source: J Cheminform. 2023 Sep 28;15:90. doi: 10.1186/s13321-023-00763-3 (PMC10540475; doi:10.1186/s13321-023-00763-3)
Supplement: Supplementary file 1 — Additional file 1. Optimized structures of the investigated compounds, equations, tables and additional figures. [file 13321_2023_763_MOESM1_ESM.zip › Optimized_Structures/Base/160.xyz]

27
Coordinates from ORCA-job 6
  N   0.76058185848242     -1.24717989295603     -0.65296743903049
  N   1.00273035467199      2.17307987305429      0.41522266541226
  C   -0.18914863412297      2.09437995376978     -0.10601929816541
  N   2.89900576040621     -0.99440062099495      0.29127788100047
  C   0.62747727526325      0.05850914922436     -0.34569863099654
  N   -0.47860956154643      0.83252935721584     -0.60310130561682
  C   1.53393184655960      0.90787481337349      0.27798466010687
  C   -1.71986939747163      0.37826566218521     -1.14554308462364
  C   2.81605585155029      0.39476538088795      0.65097745488860
  O   -2.56556742752407     -0.02054220687885     -0.08828667917840
  H   -1.51315108798840     -0.45993064765009     -1.81499052510168
  H   -2.17544648346342      1.19230761108325     -1.71818604990456
  H   -0.90603261205683      2.89619083701295     -0.17208544245143
  C   1.92983757929652     -1.73392695243618     -0.31824320660572
  O   3.77228212879774      0.92764423548035      1.18179402439899
  C   -3.81736197690130     -0.52032508139420     -0.54566882652200
  N   2.23720171163040     -3.03182323744717     -0.63828773724917
  H   3.80792892429346     -1.39533311017306      0.46792147910208
  C   -4.65954862772983     -0.80792121950448      0.67132204234813
  H   -3.67432342969021     -1.43561051178059     -1.13422900026341
  H   -4.31566305672882      0.22338344403908     -1.17872368236524
  H   1.42748992900920     -3.56345230090127     -0.91132915173459
  H   2.83995166952413     -3.52897661251428     -0.00416455266801
  O   -4.95340450853003      0.35865345973171      1.41916977313805
  H   -5.61425857736514     -1.22436785073543      0.35183269899664
  H   -4.15506023252391     -1.56055028928947      1.28796465405210
  H   -4.10742927584218      0.75085675759782      1.66725727903291
