# Supplementary material for: Reliable and accurate prediction of basic pKa values in nitrogen compounds: the pKa shift in supramolecular systems as a case study
Source: J Cheminform. 2023 Sep 28;15:90. doi: 10.1186/s13321-023-00763-3 (PMC10540475; doi:10.1186/s13321-023-00763-3)
Supplement: Supplementary file 1 — Additional file 1. Optimized structures of the investigated compounds, equations, tables and additional figures. [file 13321_2023_763_MOESM1_ESM.zip › Optimized_Structures/Base/161.xyz]

24
Coordinates from ORCA-job 1
  N   -4.23135980338265      1.17462205616095      0.20641861064245
  C   -0.45944238972356     -0.53786407968208     -0.10243368931889
  S   1.14453642326210     -1.27850826279983     -0.22896456714884
  C   -0.87301034029667      0.38310828381705     -1.05681738343339
  N   2.18146966028890     -0.21722792225712      0.67609249664001
  O   1.57914634255991     -1.26654207307647     -1.62557666186370
  O   1.18814699018928     -2.49670300726631      0.59714079040938
  C   -1.29698887102807     -0.90842420560547      0.94228714244947
  C   -2.13061366972366      0.93763996186119     -0.95915385400419
  H   -0.20601009514816      0.66368618302710     -1.85614726694792
  C   2.47042146255814      1.09271227644411      0.36500961343543
  H   2.62536136462882     -0.68436303227736      1.45171066621026
  C   -2.55531962678994     -0.35311826901919      1.03395662751722
  H   -0.96710737212631     -1.64311991050238      1.66184871192625
  C   -2.99565983702773      0.57956082668022      0.08417453082824
  H   -2.45334816879565      1.65973145632558     -1.69809538902429
  C   3.49651444061328      1.72046089730207      1.27876675611445
  O   1.93674501416836      1.68159701615079     -0.55487320864411
  H   -3.21135205381334     -0.64349303237314      1.84458546134094
  H   3.18097964620917      1.67084492130812      2.32036433082164
  H   3.62461011347247      2.75833683223354      0.99490185079923
  H   4.45378052089625      1.20711089489433      1.19461938245458
  H   -4.91577894767712      0.67919428277502      0.75087413096777
  H   -4.61732080331385      1.57935790587928     -0.62878908217201
