# Supplementary material for: Reliable and accurate prediction of basic pKa values in nitrogen compounds: the pKa shift in supramolecular systems as a case study
Source: J Cheminform. 2023 Sep 28;15:90. doi: 10.1186/s13321-023-00763-3 (PMC10540475; doi:10.1186/s13321-023-00763-3)
Supplement: Supplementary file 1 — Additional file 1. Optimized structures of the investigated compounds, equations, tables and additional figures. [file 13321_2023_763_MOESM1_ESM.zip › Optimized_Structures/Base/162.xyz]

38
Coordinates from ORCA-job 1
  N   5.72532342405405     -0.02732663606069      0.04585207941828
  C   4.38014161344457     -0.26775768909784      0.03759599797146
  C   3.45585175955961      0.79199403302590      0.04149793356537
  C   2.10633381297405      0.51981524026533      0.03417873284838
  C   1.59325192351713     -0.78663714598870      0.02279810004578
  C   2.52517622015106     -1.83548362468593      0.01846084961986
  C   3.87419254080594     -1.59353644262856      0.02513839380051
  H   3.76425534084242      1.82449842212956      0.04858657145900
  H   2.14516864732508     -2.84737275786221      0.00955223163425
  H   4.55090715258335     -2.43243977534457      0.02185623042718
  C   6.66635580450392     -1.12585513181957      0.02331684559886
  H   6.55166198323899     -1.74174711629143     -0.87112815938878
  H   7.67586919208923     -0.73150579809294      0.02659359966270
  H   6.55847619103746     -1.77209757495107      0.89686751137501
  C   6.21777263997405      1.33249902092420      0.05724040776843
  H   5.87416909707936      1.87807666728160      0.93847733618054
  H   7.30135937990142      1.32350917491902      0.07347180332041
  H   5.89972940676171      1.88684440019247     -0.82867984040472
  N   0.25991971357208     -1.03218120998315      0.01582813270702
  C   -0.59100597506817     -0.02783892550697      0.01912366100558
  C   -0.13744676896823      1.37788035435341      0.02982432699702
  O   1.23947299569293      1.57030619395883      0.03742265198532
  C   -1.98785757448096     -0.36877024859900      0.01182342969231
  H   -2.13273931209720     -1.44229497485004      0.00428273113743
  C   -4.44474574571998      0.05166799239321      0.00356046379166
  C   -4.87071481047700     -1.28412055674361      0.05040324468749
  C   -5.42939306984092      1.04790575997005     -0.05163760975665
  C   -6.21516142575346     -1.60146731150567      0.03807795018539
  H   -4.14336905341577     -2.08220356575966      0.10164600440678
  C   -6.77628365438957      0.72921784463197     -0.06501542662533
  H   -5.12141750021759      2.08526309457319     -0.08621073436926
  C   -7.17689092885348     -0.59825663186787     -0.02075294758333
  H   -6.52034938037452     -2.63906027012023      0.07588845322903
  H   -7.51503453524766      1.51848947588086     -0.10916353236257
  H   -8.22854629645600     -0.85205162164624     -0.02977663145092
  O   -0.82438735440434      2.37017158497815      0.03101216694002
  C   -3.05331808985255      0.45747749372416      0.01032365430865
  H   -2.87622736349102      1.52272825620405      0.01005338617187
