# Supplementary material for: Reliable and accurate prediction of basic pKa values in nitrogen compounds: the pKa shift in supramolecular systems as a case study
Source: J Cheminform. 2023 Sep 28;15:90. doi: 10.1186/s13321-023-00763-3 (PMC10540475; doi:10.1186/s13321-023-00763-3)
Supplement: Supplementary file 1 — Additional file 1. Optimized structures of the investigated compounds, equations, tables and additional figures. [file 13321_2023_763_MOESM1_ESM.zip › Optimized_Structures/Base/163.xyz]

54
Coordinates from ORCA-job 19
  N   -0.85556759005215     -0.41840611944821     -0.85140620041842
  Cl  -3.83388512967455     -3.92908118019094      1.74788850551713
  O   3.99151388557291     -0.55635521076700     -1.60984096799000
  O   -4.36495892482259      1.62715638549711     -0.11941221878948
  O   -6.29329754640144      4.59716278171692      0.04825412686384
  O   -4.33118068570760      4.18352808132000     -0.99389220698395
  N   1.95566117823152     -0.65572928279491     -0.61751738014586
  C   1.30760604581972     -0.91705115401911     -1.90741572092199
  C   0.00912662274990     -0.13049362305545     -1.98423377869420
  C   -0.18619482098538     -0.03056459186344      0.37731297546463
  C   1.10340616132206     -0.80463642327201      0.54909993223130
  C   -2.16023254025859      0.20895068102274     -0.97567525859150
  C   1.12318570204450     -2.40789229883581     -2.14751582715462
  C   3.31820793466340     -0.53645611099219     -0.58754774030622
  C   -3.18738682147247     -0.39600724021792     -0.05642502894321
  C   3.96418312006071     -0.36142343135230      0.78946360961766
  C   -4.30038093617422      0.34818902259687      0.35937755236310
  C   -3.07001748940593     -1.70788814539884      0.37402505609847
  C   5.45200401267629     -0.21637797991149      0.71450685079960
  C   -5.25292402045265     -0.21787396556470      1.19962688780811
  C   -4.02297358306430     -2.26501075291516      1.21078552068929
  C   -5.11487512636612     -1.53084046594554      1.62964249025384
  C   6.27916916543423     -1.32941624372437      0.81311488172386
  C   6.03447157675802      1.03249781939175      0.52847878634189
  C   7.65710997655475     -1.20034844176127      0.72760674812494
  C   7.41127894706934      1.16785462151829      0.44270743235256
  C   -5.42579375938146      2.44195203173942      0.29931977648062
  C   8.22781547904404      0.05046583858985      0.54332814268193
  C   -5.24671419302037      3.81442736276653     -0.30750179679090
  H   1.98688340241660     -0.52710081434382     -2.65991018109349
  H   0.24669644899720      0.94475758683718     -2.04330894957026
  H   -0.51246245160653     -0.40021003655708     -2.90188236390312
  H   0.03328034259401      1.05134763851843      0.38425073447255
  H   -0.83990480232653     -0.23923411440786      1.22249676675103
  H   0.86736080242571     -1.85992556951397      0.71635896956058
  H   1.61498256414797     -0.44269101606979      1.43277809856067
  H   -2.49805492226467      0.08205832345782     -2.00662670185702
  H   -2.11213833155959      1.29308304656432     -0.81205005915056
  H   0.41848709444428     -2.84606113268085     -1.44490454359237
  H   0.74093408489643     -2.58335216395311     -3.15247432572363
  H   2.07842890605208     -2.92025401990574     -2.05905805354079
  H   3.53041448146342      0.51198499839589      1.27899803092365
  H   3.70632315806008     -1.21948940416358      1.41202970497026
  H   -2.21314082022549     -2.27965079681888      0.05154909562872
  H   -6.11307137601527      0.34423447665696      1.52819759971159
  H   -5.85403352030833     -1.96963710649850      2.28325209879698
  H   5.83914677818030     -2.30964314426738      0.95073823231410
  H   5.40205595629222      1.90751808827429      0.44126588954047
  H   8.28566606134179     -2.07773050506789      0.80586877905422
  H   7.84771842688542      2.14733691196778      0.29722897113427
  H   -5.45494080354930      2.54802098381480      1.38867774325326
  H   -6.39617146342986      2.04440660896128     -0.01324689735946
  H   9.30292026730173      0.15408290535787      0.47741088939419
  H   -6.13293692497526      5.46651629131300     -0.35169467795823
