# Supplementary material for: Reliable and accurate prediction of basic pKa values in nitrogen compounds: the pKa shift in supramolecular systems as a case study
Source: J Cheminform. 2023 Sep 28;15:90. doi: 10.1186/s13321-023-00763-3 (PMC10540475; doi:10.1186/s13321-023-00763-3)
Supplement: Supplementary file 1 — Additional file 1. Optimized structures of the investigated compounds, equations, tables and additional figures. [file 13321_2023_763_MOESM1_ESM.zip › Optimized_Structures/Base/164.xyz]

51
Coordinates from ORCA-job 9
  N   0.21982738368811      0.13557516216529      0.45386969374211
  F   -3.89767967902415      3.32603646154129      1.15947362351724
  F   -5.41402841557594      3.00879020676199     -0.37376619742971
  F   -3.35036603709442      3.41982583997435     -0.94433716613050
  O   -2.75707479761650     -2.70913024484998      0.07405144282022
  O   4.03009630046105      2.01592209755590     -2.04902131167025
  O   -3.89353350080786     -6.04439539325982     -0.32016156668018
  O   -1.85396070942053     -5.24721183386851      0.23992469534562
  N   2.68493667300804      1.25465066334573     -0.37902729664557
  C   1.44747260974084     -0.15189065800930      1.17835270636658
  C   0.50508646620314      0.36221831135124     -0.95779125487872
  C   2.43152453453450      0.98894630410808      1.02583205180489
  C   1.47376902261343      1.51018834223602     -1.13967093242017
  C   -0.77663899138299     -0.90398240551461      0.64304816512461
  C   -2.17041211683438     -0.45845842727997      0.29325696464150
  C   3.90577319717365      1.51266227511182     -0.93558297232448
  C   -3.16317752211758     -1.41023031246889      0.00823235477989
  C   -2.52159729491972      0.87656889912266      0.27581577977881
  C   5.11854781843925      1.11537036505135     -0.15424202074384
  C   -3.81652695171149      1.28405628081161     -0.03638985728885
  C   -4.45710329006860     -1.01243033966596     -0.30687522992525
  C   -4.78081538469339      0.33630534262695     -0.33084014122030
  C   5.31814052142850     -0.19736925639135      0.26592447176795
  C   6.11945510540059      2.05825374953664      0.05864867905830
  C   -4.12579904966988      2.74806319910400     -0.05027301650674
  C   6.49715307688588     -0.55852775438041      0.90006919052296
  C   7.28744772374587      1.70188116253819      0.71330942460039
  C   -3.69134558956054     -3.72021488981179     -0.20005115768972
  C   7.47962525241979      0.39292636368675      1.13498112791833
  C   -3.00351162600175     -5.05887228909469     -0.05750926278575
  H   1.21029422876552     -0.28052260966763      2.23438431287769
  H   1.91896853978624     -1.08546592018214      0.82661502679629
  H   -0.42448188619470      0.59380688363701     -1.47424156379429
  H   0.92475400661350     -0.54346353719533     -1.42660282529525
  H   3.36033696857418      0.75911225162501      1.53345557437935
  H   2.00785819983547      1.88627664918052      1.48853434523747
  H   1.74703648348436      1.63330956034858     -2.18164317964441
  H   1.01186632049396      2.44062758145801     -0.79662639932147
  H   -0.52993115365981     -1.81543270159440      0.08232927567385
  H   -0.76463297845973     -1.19999842977591      1.69471950996819
  H   -1.75612580616992      1.60295985751481      0.50825941859384
  H   -5.22372740218154     -1.73655812372710     -0.53363774133395
  H   -5.78748708355368      0.63672587565939     -0.57858655924389
  H   4.55544066237322     -0.94154145053500      0.07616656753168
  H   5.97646439406407      3.06773429795033     -0.30159620489024
  H   6.64943666379672     -1.58416318772011      1.20908732577329
  H   8.05512507952587      2.44447062692119      0.88546430182628
  H   -4.09377649589397     -3.64096382482464     -1.21429798461200
  H   -4.53928990598660     -3.68857334414194      0.49045824805168
  H   8.39681030432843      0.11325405131720      1.63622465480465
  H   -3.41412386878453     -6.88192172828243     -0.21861709082814
