# Supplementary material for: Reliable and accurate prediction of basic pKa values in nitrogen compounds: the pKa shift in supramolecular systems as a case study
Source: J Cheminform. 2023 Sep 28;15:90. doi: 10.1186/s13321-023-00763-3 (PMC10540475; doi:10.1186/s13321-023-00763-3)
Supplement: Supplementary file 1 — Additional file 1. Optimized structures of the investigated compounds, equations, tables and additional figures. [file 13321_2023_763_MOESM1_ESM.zip › Optimized_Structures/Base/165.xyz]

36
Coordinates from ORCA-job 4
  N   -1.04906138329881     -1.28780789885409      0.53891807146916
  O   1.23887350130462      0.34911543058079      0.06495797035212
  N   -2.36041229689168      0.50098355833082      0.17530074533614
  N   -5.76100096698268      0.13213433022752     -1.76467147176796
  C   -3.18867560459452     -0.56150632803736      0.47116646196323
  C   -1.05441295213494      0.00399749093978      0.23255164119760
  C   -2.35507895746170     -1.64371687246904      0.68297603348558
  C   0.01286397441016      0.89812067500026     -0.02568954882761
  C   -2.64774046070800      1.80436694742015     -0.13987798442511
  C   -4.66727443998774     -0.43778859885865      0.54128131917900
  C   -0.27412446832342      2.20924920869922     -0.33575203467758
  C   -1.61339692858417      2.64761647574699     -0.39136384976570
  C   -2.74673013846373     -3.03688742069489      1.02325050567886
  C   2.36063501417619      1.15480052080716     -0.28356985667255
  C   3.60829854015701      0.33040562041200     -0.20505782724510
  C   4.81857712001299      0.95224740829603      0.08470976628848
  C   3.59250278710690     -1.03624652939406     -0.46456615812563
  C   -5.29168382145593     -0.13067563404711     -0.74066643441199
  C   5.99895359580251      0.22489793085924      0.10252504879656
  C   4.77199652060587     -1.76478917311207     -0.43581680182059
  C   5.97833041931533     -1.13764988824053     -0.15778178919154
  H   -3.68571886813713      2.08612488280113     -0.19427272788624
  H   -4.97535260034173      0.32943355534758      1.25880245881264
  H   -5.07811464824981     -1.37711133355164      0.90823371713904
  H   0.51452786476017      2.91502448105448     -0.53849462063631
  H   -1.82969514408265      3.67408288049057     -0.64585730287390
  H   -3.30658146828075     -3.08894838526869      1.95784186808650
  H   -3.36445807793368     -3.48694772945801      0.24565141503098
  H   -1.85209550771357     -3.64134597658522      1.13488794748998
  H   2.43057983480770      2.01427865034269      0.38856596538442
  H   2.22154856686673      1.54001963772989     -1.29979888326543
  H   4.83951522311725      2.01337220954696      0.30290450203007
  H   2.65250483559729     -1.52860819709660     -0.66686517764055
  H   6.93277890798573      0.72086362438015      0.33153668941734
  H   4.74717836164368     -2.82881377688817     -0.63016008371435
  H   6.89684366595645     -1.70909177645726     -0.13649957418958
