# Supplementary material for: Reliable and accurate prediction of basic pKa values in nitrogen compounds: the pKa shift in supramolecular systems as a case study
Source: J Cheminform. 2023 Sep 28;15:90. doi: 10.1186/s13321-023-00763-3 (PMC10540475; doi:10.1186/s13321-023-00763-3)
Supplement: Supplementary file 1 — Additional file 1. Optimized structures of the investigated compounds, equations, tables and additional figures. [file 13321_2023_763_MOESM1_ESM.zip › Optimized_Structures/Base/166.xyz]

22
Coordinates from ORCA-job 16
  N   -0.58850229316198      1.90497954105276      0.03656418412303
  O   -3.09734267309091      0.98358338505830      0.27672009422528
  O   3.12034775250223     -1.35604498546066      0.89019000321211
  C   0.28685896046756     -0.37233827006158     -0.16673913297033
  C   1.60309644387178      0.15466342666861     -0.27280832339637
  C   -0.77963816124763      0.56501710213603     -0.00257329591235
  C   0.00015681046607     -1.75425785500265     -0.21343088847631
  C   -2.11055439246963      0.06934804028908      0.12196417888885
  C   2.79049897517884     -0.75669133050448     -0.36387110099219
  C   1.76281069622514      1.51586783310844     -0.22994076653592
  C   -1.29269539863220     -2.19102645225609     -0.08962538369568
  C   -2.34716669213191     -1.28661541995645      0.08148703613141
  C   0.64230004806046      2.34806107798407     -0.08063452789340
  H   0.79275321617986     -2.47298773788797     -0.36582168702656
  H   2.63103317148676     -1.52168463410036     -1.13138131473421
  H   3.67012676354827     -0.18754318227344     -0.65523332629589
  H   2.74997734600142      1.95379822592924     -0.30120573796281
  H   -1.51136812387868     -3.24959139791874     -0.12919152971991
  H   -3.36123590030774     -1.65731224355326      0.17632504217779
  H   0.77035480497341      3.42515842116086     -0.05017990969179
  H   -3.93929047635810      0.51756331554995      0.34432524290017
  H   2.30977912231699     -1.71334685996163      1.27156114364508
