# Supplementary material for: Reliable and accurate prediction of basic pKa values in nitrogen compounds: the pKa shift in supramolecular systems as a case study
Source: J Cheminform. 2023 Sep 28;15:90. doi: 10.1186/s13321-023-00763-3 (PMC10540475; doi:10.1186/s13321-023-00763-3)
Supplement: Supplementary file 1 — Additional file 1. Optimized structures of the investigated compounds, equations, tables and additional figures. [file 13321_2023_763_MOESM1_ESM.zip › Optimized_Structures/Base/167.xyz]

26
Coordinates from ORCA-job 6
  N   -0.84619532564453      1.33518309759493     -0.00037319480136
  N   -2.76881274187103      2.59203717350769     -0.00104502746408
  O   -3.17067275867403     -1.99348132184494      0.00010891986043
  N   -2.92230146988094      0.26795365077454      0.00003339117209
  C   -0.26734757801371      0.09738402263657      0.00006777632709
  C   -0.95728230180867     -1.08815966810068      0.00035818403023
  C   1.21757488968370      0.12039387039789      0.00000974632991
  C   -2.39667832433273     -1.04249851794523      0.00093929273074
  C   -0.32714989508489     -2.44022904929886      0.00016519224086
  C   -2.15174408328851      1.38581111015531     -0.00048008423970
  C   1.92092885727865      0.13545792308690     -1.19995260283071
  C   1.92118923150898      0.12823944862331      1.19989345100253
  C   3.30787738544404      0.15515325664240     -1.20023337890363
  C   3.30813900641945      0.14799774030318      1.20000702053307
  C   4.00474189456133      0.16119380665013     -0.00015732446170
  H   -0.64319650491061     -3.01377551353127      0.87182090801998
  H   0.75557394222863     -2.37605268314567     -0.00076449943666
  H   -0.64469058463044     -3.01415393596203     -0.87069336303625
  H   -3.93087681576900      0.31159254993219     -0.00011878923829
  H   1.37586290285566      0.12846033431888     -2.13476166572736
  H   1.37632348182071      0.11551891898931      2.13476169079747
  H   3.84497083097345      0.16517789927134     -2.13959008632804
  H   3.84542730299233      0.15244729905747      2.13929510346366
  H   5.08672303959026      0.17474162671838     -0.00023183119665
  H   -2.18680939801611      3.40765548335522     -0.00154451304818
  H   -3.76307498343198      2.70235147781307     -0.00161431579546
