# Supplementary material for: Reliable and accurate prediction of basic pKa values in nitrogen compounds: the pKa shift in supramolecular systems as a case study
Source: J Cheminform. 2023 Sep 28;15:90. doi: 10.1186/s13321-023-00763-3 (PMC10540475; doi:10.1186/s13321-023-00763-3)
Supplement: Supplementary file 1 — Additional file 1. Optimized structures of the investigated compounds, equations, tables and additional figures. [file 13321_2023_763_MOESM1_ESM.zip › Optimized_Structures/Base/168.xyz]

42
Coordinates from ORCA-job 4
  N   0.86508602511076     -2.27842886073299     -0.62040754617873
  N   3.81261161068886     -0.34173286134832      0.30085452512372
  N   2.06626136226262      1.65790002470381     -0.46086018154966
  N   4.93269035688622     -3.69462726525901      1.04414479815507
  S   -1.46470445022545     -1.72450071183694     -1.57886579293965
  F   -4.87471704202107     -1.03845915494156     -1.07980057892901
  F   -6.17364963501949     -0.18776726057420      1.12217013849279
  O   0.30280804408062      3.18773561327576      1.20422908263110
  N   0.45410913504649      0.06285634138401     -0.97898602271544
  N   2.91719844741114     -3.00398234050683      0.18500562033284
  C   1.34128837905809      2.80459920356071     -0.98209790777407
  C   1.05162016987691      3.77617057614268      0.15731504514501
  C   1.66721560888762      0.37234688377838     -0.53892845099867
  C   2.10672913485688      3.46874974951602     -2.11359614835225
  C   2.57272805168854     -0.65277501029877     -0.12421270002349
  C   2.10829899746526     -1.98972719995827     -0.18670164199322
  C   0.13004670693980     -1.24278117851860     -0.98656996093292
  C   -2.31553785770912     -0.11192198858593     -1.82940598530434
  C   -3.02803813539316      0.37373068628260     -0.61268827887764
  C   4.12800828099761     -2.68562439367989      0.61071955492241
  C   4.58422175650770     -1.33386316508220      0.66762271624523
  C   -4.28458133208943     -0.12093712832796     -0.28669705217248
  C   -2.46130050081960      1.31973511837431      0.23835421675666
  C   -4.95366120686115      0.31347272394128      0.84812480627540
  C   -3.12649635031502      1.75279096012056      1.37304369151677
  C   -4.38262126916175      1.25216843641302      1.68463370114737
  H   0.39563015314586      2.41893403594527     -1.35281116521301
  H   3.03396984666414      1.77618519091756     -0.19618978275513
  H   1.99689968621691      4.19240609820972      0.53175873695318
  H   0.45630397896448      4.60700367365124     -0.21839490646679
  H   2.27687891772839      2.76553498564156     -2.92541606831841
  H   3.07563167902858      3.83738062084171     -1.77483835787167
  H   1.54903556774409      4.31661073937020     -2.50838812666443
  H   -3.00214825703071     -0.29336743407986     -2.65096919199224
  H   -1.56257778170623      0.59932446938249     -2.14638619629686
  H   0.77796772690042      2.39106553638712      1.47486339486458
  H   5.58335158977448     -1.09693981231026      1.01682541402464
  H   -1.47895317299500      1.70392553167705      0.01607233281081
  H   -2.66272825546001      2.48989487520678      2.01257832107765
  H   -4.92569204315536      1.57347898951798      2.56185042419116
  H   4.63239988376166     -4.62538998054192      0.80956988870594
  H   5.92441619226841     -3.54667531765832      1.08367563494780
