# Supplementary material for: Reliable and accurate prediction of basic pKa values in nitrogen compounds: the pKa shift in supramolecular systems as a case study
Source: J Cheminform. 2023 Sep 28;15:90. doi: 10.1186/s13321-023-00763-3 (PMC10540475; doi:10.1186/s13321-023-00763-3)
Supplement: Supplementary file 1 — Additional file 1. Optimized structures of the investigated compounds, equations, tables and additional figures. [file 13321_2023_763_MOESM1_ESM.zip › Optimized_Structures/Base/169.xyz]

47
Coordinates from ORCA-job 2
  N   -0.22134517418576     -1.61199020022831     -0.01294506346470
  O   -2.15583386607441      0.80627829635516     -0.10318872516290
  O   6.94671749137971      0.37583120372415     -1.44378164973491
  N   -3.03202052715000     -3.64203555127221      0.10250753474965
  N   -1.66665369199038     -3.48292986945427      0.00334114756570
  N   -4.39941715840086      0.20917858857163      0.04152262622509
  N   5.74149328276659      0.56012996653123      0.49767137294481
  C   -2.70984593748678     -1.46838926384289      0.02891488134548
  C   -1.46552882900039     -2.17216578698496     -0.01311551676640
  C   0.94353395522758     -2.42133135304009     -0.32458725746285
  C   -3.69986303941665     -2.46935170991872      0.08638835926803
  C   2.20520555306209     -1.63529650846947     -0.13313743997851
  C   -3.13558468257261     -0.13876227249513      0.00154580271426
  C   -5.05469757746819     -2.12146256824788      0.13377744647307
  C   2.46625912067105     -0.98902013100101      1.07358920922085
  C   3.15273881017224     -1.53435121165043     -1.14322338545426
  C   4.58317051846518     -0.18434897630436      0.23378586556845
  C   3.63225337710136     -0.27386395288724      1.25471813409202
  C   4.33348168588049     -0.82567928640481     -0.97780290693605
  C   -5.32733116297664     -0.77256472072290      0.10896798541798
  C   -2.47486949278282      2.15620452660513      0.02848340339418
  C   -2.99249129642282      2.65724988326433      1.21172640585341
  C   -2.16090005197521      2.99140771802186     -1.02793793553922
  C   6.82710542032269      0.80368633822190     -0.30674468560036
  C   -3.20316553941710      4.02150871434634      1.32858251744497
  C   -2.36967567543466      4.35750204621771     -0.89793768934775
  C   -2.89293430718271      4.87508600723857      0.27730520095599
  C   7.89318031484749      1.66728709554503      0.32784666907069
  H   0.89923153768125     -2.81891472076421     -1.34441764419235
  H   0.92512855413166     -3.28824570667970      0.33736717973464
  H   -0.19313514158673     -0.65872232269401     -0.33467727774119
  H   -3.40619523405477     -4.56860045206450      0.02791061273088
  H   -5.84852879470148     -2.85235840358034      0.18316679001143
  H   1.74090403553453     -1.04243162960310      1.87428853734975
  H   2.97022097913882     -2.02197205175541     -2.09276490526805
  H   3.81358736667307      0.21967096452506      2.20282327857393
  H   5.05390388241537     -0.76120747307816     -1.77381957478403
  H   -6.35466839308216     -0.43154794795728      0.13833896430113
  H   5.77192222568508      0.97345740986390      1.41376036050447
  H   -3.23348282189928      1.98386265682670      2.02053865859665
  H   -1.75737355050048      2.56787269648445     -1.93678113946471
  H   -3.60994071645111      4.41980026137278      2.24844288902663
  H   -2.12472998783954      5.01534996724305     -1.72094162997116
  H   -3.05795400681162      5.93942435315104      0.37598500296078
  H   8.00592083916052      2.57178091232303     -0.26602319332944
  H   8.84037720965257      1.13503338875817      0.28669212543632
  H   7.69493049689578      1.95074107591019      1.35973865866766
