# Supplementary material for: Reliable and accurate prediction of basic pKa values in nitrogen compounds: the pKa shift in supramolecular systems as a case study
Source: J Cheminform. 2023 Sep 28;15:90. doi: 10.1186/s13321-023-00763-3 (PMC10540475; doi:10.1186/s13321-023-00763-3)
Supplement: Supplementary file 1 — Additional file 1. Optimized structures of the investigated compounds, equations, tables and additional figures. [file 13321_2023_763_MOESM1_ESM.zip › Optimized_Structures/Base/170.xyz]

38
Coordinates from ORCA-job 20
  N   2.79841312921936      0.09627792155130      1.90453484878034
  Cl  2.88688583067353     -1.22667768889374     -3.11197175704759
  S   -0.68388935287472      2.78384825572762     -0.89665379178469
  O   0.17087408239168      0.44537088580004      1.85354304211165
  O   -2.89701928622122     -2.25504552961037     -0.95490353287249
  N   -2.13915352628107     -0.68181748988871      0.49758123339526
  C   -1.43532761335235      0.09473257514030     -0.50383753797121
  C   0.05811578945044     -0.13078690954585     -0.45405561098989
  C   -1.80263242525731      1.54745220421310     -0.40095303030682
  C   0.77430785265358      0.06556007953163      0.70752997672804
  C   0.74366424251186     -0.53706813056900     -1.61218042342877
  C   2.17822926350636     -0.12733194192637      0.72301567362740
  C   2.86779297369554     -0.52601104094196     -0.45596027300464
  C   2.10049893212901     -0.72530177191071     -1.62260260093387
  C   -2.98617167600862      2.09422004886861     -0.00018123636392
  C   -2.77185590077518     -1.84872473877352      0.19386067153029
  C   -3.31300217379108     -2.61337053965377      1.38577908392469
  C   4.26199271815886     -0.68668865517529     -0.34474660837154
  C   -3.00726412678497      3.50890660267047     -0.08946617277493
  C   -1.83960604379720      4.02695328391948     -0.56052553112136
  C   4.87602033630945     -0.45670489605853      0.85842414719578
  C   4.10308265630709     -0.06388453088571      1.96392640821717
  C   -4.72173591848149     -3.12878475718941      1.14514000830822
  H   -1.79497838119308     -0.29778561124640     -1.45495484618286
  H   -1.96652522860030     -0.44072055437590      1.45845031117842
  H   0.17697359519697     -0.70273910524213     -2.51711371071568
  H   -3.81524180292968      1.49564261094348      0.34607383582849
  H   -2.63491343256998     -3.45473021267656      1.54619903566816
  H   -3.27278976116276     -2.00469148051579      2.29045747823848
  H   4.83164175746687     -0.98932976716449     -1.21112667917195
  H   -3.85622529060315      4.11652330451979      0.18756265418644
  H   -1.58020771759867      5.05867362049334     -0.72360571304760
  H   5.94496155452877     -0.57336702637560      0.96680701657074
  H   0.89640613745881      0.52690464324368      2.50581752362376
  H   4.57296980421463      0.12299788514342      2.92229448319104
  H   -4.75809758040080     -3.71985563252358      0.23437938277473
  H   -5.05326558245376     -3.74977850653399      1.97544657149516
  H   -5.42772783473540     -2.30646740408884      1.03621566951555
