# Supplementary material for: Reliable and accurate prediction of basic pKa values in nitrogen compounds: the pKa shift in supramolecular systems as a case study
Source: J Cheminform. 2023 Sep 28;15:90. doi: 10.1186/s13321-023-00763-3 (PMC10540475; doi:10.1186/s13321-023-00763-3)
Supplement: Supplementary file 1 — Additional file 1. Optimized structures of the investigated compounds, equations, tables and additional figures. [file 13321_2023_763_MOESM1_ESM.zip › Optimized_Structures/Base/2.xyz]

17
Coordinates from ORCA-job 16
  N   1.24088808807627     -1.04579372597237     -0.65707256992713
  H   1.81717123582732     -1.87491667402148     -0.69429414893621
  C   0.98404197955474      1.23529779284938     -1.54363975730436
  H   1.75412047097874      1.88602623353451     -1.12480068703959
  C   0.26497857177891      0.65247482257289      0.78369627992766
  H   -0.57949917959535      0.19437686606210      1.29860145147247
  H   0.61121025453355      1.47460346011611      1.41283003394999
  C   1.39835868553399     -0.36621202524083      0.62021756152382
  H   1.36234753936484     -1.10715516297775      1.41805496053734
  H   2.37349265443365      0.14177654442689      0.70929744008195
  C   1.55985899957798     -0.16664938157356     -1.78256362036720
  H   2.64352011738530     -0.08189042163317     -1.95883706754887
  H   1.12489438771225     -0.60354940713573     -2.68365535097904
  C   -0.19094528395435      1.18171162814371     -0.58005558156663
  H   -0.64400819773347      2.16767129023601     -0.47236849300165
  H   -0.95893595356315      0.52625808930794     -0.98998717799872
  H   0.69330563008878      1.68087007130535     -2.49472327282381
