# Supplementary material for: Reliable and accurate prediction of basic pKa values in nitrogen compounds: the pKa shift in supramolecular systems as a case study
Source: J Cheminform. 2023 Sep 28;15:90. doi: 10.1186/s13321-023-00763-3 (PMC10540475; doi:10.1186/s13321-023-00763-3)
Supplement: Supplementary file 1 — Additional file 1. Optimized structures of the investigated compounds, equations, tables and additional figures. [file 13321_2023_763_MOESM1_ESM.zip › Optimized_Structures/Base/21.xyz]

16
Coordinates from ORCA-job 1
  N   0.59789464004319     -1.37851754989155     -0.17856396719630
  C   0.48045551845492     -0.01173169164671      0.33745140436942
  C   -0.75524734548833      0.65960112110145     -0.24917183936285
  C   1.74063917834826      0.75473630510772     -0.01930562667826
  C   -2.06796646639916     -0.01727001812358      0.10802885645502
  H   0.37345410876522      0.00839995887519      1.43563674742387
  H   -0.77609738506603      1.69399089153998      0.10141365476411
  H   -0.64175869722468      0.69576431085121     -1.33487286498148
  H   1.68863478554439      1.78081799109737      0.34189856156005
  H   1.87935299614701      0.77327641578312     -1.09971137152044
  H   2.62427517398731      0.29359479514279      0.42422023778732
  H   -2.14772586327578     -1.00807922150818     -0.33812164297291
  H   -2.17982493349627     -0.12327013631519      1.18853629275343
  H   -2.91786474360161      0.56049729403825     -0.25288597346611
  H   -0.16956876049251     -1.94397479403576      0.16115697282085
  H   1.44164779375408     -1.80573567201612      0.18409055824429
