# Supplementary material for: Reliable and accurate prediction of basic pKa values in nitrogen compounds: the pKa shift in supramolecular systems as a case study
Source: J Cheminform. 2023 Sep 28;15:90. doi: 10.1186/s13321-023-00763-3 (PMC10540475; doi:10.1186/s13321-023-00763-3)
Supplement: Supplementary file 1 — Additional file 1. Optimized structures of the investigated compounds, equations, tables and additional figures. [file 13321_2023_763_MOESM1_ESM.zip › Optimized_Structures/Base/25.xyz]

22
Coordinates from ORCA-job 20
  N   1.85441112021474     -0.44787780928586      0.00910873388646
  C   2.37717935035293     -1.79946969198959      0.07677984299738
  H   2.10868930592785     -2.36929101144673     -0.80657267119646
  H   3.47018115373949     -1.85761469748440      0.20297193781338
  H   1.92962617939492     -2.30499962827497      0.93129047508249
  C   2.08297158625459      0.22624050565531      1.27331597100089
  H   3.14583669487346      0.37375760541053      1.52290750741321
  H   1.59291259079475      1.19387690905778      1.29647833776519
  H   1.64699234866460     -0.37178222934952      2.07230236193129
  C   2.25035044647001      0.32375372508259     -1.19844126516634
  C   1.49970152024386      1.65516755832296     -1.19953004493335
  H   1.62650111347326      2.15234614976157     -2.15927163660130
  H   0.43583848607686      1.49142014742040     -1.03615375211025
  H   1.86386376389717      2.34084324340765     -0.43809810585702
  C   3.75777438299462      0.59435114641546     -1.27687176907094
  H   4.32964815297706     -0.33135557696134     -1.31205085213713
  H   3.99780129627808      1.15938029595563     -2.17668532846673
  H   4.10774523172137      1.17536355145090     -0.42533789710560
  C   1.81617579244137     -0.45097286828843     -2.44284533930408
  H   0.77179674633686     -0.74744840861864     -2.36133214251614
  H   1.92746183686135      0.17475448401064     -3.32612973137968
  H   2.41624090001078     -1.34234340025195     -2.60873463204526
