# Supplementary material for: Reliable and accurate prediction of basic pKa values in nitrogen compounds: the pKa shift in supramolecular systems as a case study
Source: J Cheminform. 2023 Sep 28;15:90. doi: 10.1186/s13321-023-00763-3 (PMC10540475; doi:10.1186/s13321-023-00763-3)
Supplement: Supplementary file 1 — Additional file 1. Optimized structures of the investigated compounds, equations, tables and additional figures. [file 13321_2023_763_MOESM1_ESM.zip › Optimized_Structures/Base/26.xyz]

28
Coordinates from ORCA-job 13
  N   0.60214416787142     -1.05761315693743     -0.03624867913441
  H   0.65279622004123     -2.03271069831059      0.22694560484687
  C   -0.23291212257736     -0.45605368097784      2.22304935771400
  H   -1.20168175150676     -0.24380693715522      1.76249670561773
  C   1.29314466649382     -1.60653607744090     -2.35694877247640
  H   0.27975014560347     -1.35108256337157     -2.67858589494621
  C   0.82596698205044     -0.24502944231991      1.14795149139915
  H   0.80532235064074      0.80173663143937      0.83682845017888
  H   1.82361485223095     -0.41156821283652      1.59421135636362
  C   1.57271735765629     -0.80883816111201     -1.08925605806846
  H   2.61045230176961     -1.01026573491210     -0.76558764756459
  H   1.53230843697371      0.25591479343010     -1.32905895189530
  C   -0.01668136144302      0.52350267126210      3.36803971572246
  H   -0.02541833507340      1.55594876398102      3.01858412638447
  H   -0.79511135641209      0.42345732266751      4.12373227395052
  H   0.94157707109857      0.34897342849551      3.86033637046091
  C   2.26628526162964     -1.19971691887921     -3.45484971132520
  H   2.04777827531055     -1.72035802023240     -4.38654932942290
  H   2.21953157888393     -0.12914475127749     -3.65444542070539
  H   3.29412458489918     -1.44029449439771     -3.17824628342654
  C   -0.25466071882510     -1.88963361783061      2.73624910655691
  H   -0.52889513237530     -2.60245033850734      1.95934157167785
  H   0.72186569648939     -2.17710833164818      3.13149196883618
  H   -0.98015683063496     -2.00514549746231      3.54097576754705
  C   1.35049812604346     -3.10878926665532     -2.11365859641296
  H   2.31945866855135     -3.39953942910416     -1.70254029463720
  H   0.57604260034279     -3.44441446224516     -1.42486716581104
  H   1.20903826426744     -3.66103381766164     -3.04219106143001
