# Supplementary material for: Reliable and accurate prediction of basic pKa values in nitrogen compounds: the pKa shift in supramolecular systems as a case study
Source: J Cheminform. 2023 Sep 28;15:90. doi: 10.1186/s13321-023-00763-3 (PMC10540475; doi:10.1186/s13321-023-00763-3)
Supplement: Supplementary file 1 — Additional file 1. Optimized structures of the investigated compounds, equations, tables and additional figures. [file 13321_2023_763_MOESM1_ESM.zip › Optimized_Structures/Base/27.xyz]

23
Coordinates from ORCA-job 7
  N   -1.94445231074511     -0.48836196972943      0.29016415680097
  C   -0.61239180409736     -0.19130618556067     -0.22561909011354
  C   -0.09549560142885      1.13856378049796      0.30915883306040
  C   0.34134486288323     -1.31527823607038      0.15513611174486
  C   1.32645731806109      1.42185927538488     -0.15546564938870
  C   1.76522625087501     -1.04305504183193     -0.30721787090698
  C   2.27331854504844      0.29144986372060      0.21850816040684
  C   -3.00341710359874      0.33922355337320     -0.26062290408977
  H   -0.62607860213558     -0.12072746782576     -1.33023460021476
  H   -0.13491050141067      1.09953061447234      1.40066831612168
  H   -0.75146836378273      1.95317378788624      0.00113607633586
  H   -0.01579576355913     -2.25970697179038     -0.26558009946728
  H   0.31858037933662     -1.42770342894614      1.24200047051007
  H   1.67397972757091      2.36592912080230      0.26729038539407
  H   1.33341936630030      1.55150182383936     -1.24189910091856
  H   1.79723155933392     -1.03443910785562     -1.40064372628441
  H   2.42161411191112     -1.85425267701377      0.01245287433391
  H   3.27619845510951      0.49225608023153     -0.16299986741258
  H   2.36014154414112      0.23974900470467      1.30772309851359
  H   -2.15189199653922     -1.45858012759353      0.08790741438535
  H   -2.94651545214859      1.35069116534259      0.13680555001981
  H   -3.96853925424137     -0.06601887033661      0.03797212936333
  H   -2.98754536688394      0.41342201429855     -1.35985066819415
