# Supplementary material for: Reliable and accurate prediction of basic pKa values in nitrogen compounds: the pKa shift in supramolecular systems as a case study
Source: J Cheminform. 2023 Sep 28;15:90. doi: 10.1186/s13321-023-00763-3 (PMC10540475; doi:10.1186/s13321-023-00763-3)
Supplement: Supplementary file 1 — Additional file 1. Optimized structures of the investigated compounds, equations, tables and additional figures. [file 13321_2023_763_MOESM1_ESM.zip › Optimized_Structures/Base/28.xyz]

17
Coordinates from ORCA-job 4
  N   1.46155132975487     -0.00469840822656      0.20710777563572
  C   1.74048818473483     -1.42953821849589      0.12139641484033
  H   1.19930558083374     -1.97695449666090      0.89288246560446
  H   2.81765343275300     -1.63406937643113      0.26423397520396
  C   1.94658893911449      0.53243321681751     -1.05451766425722
  H   1.56740081620859      1.54121682723852     -1.21691942781559
  H   3.05075768487978      0.58816694411971     -1.06563769566388
  C   1.45921392451835     -0.47764941662172     -2.09057743935260
  H   2.15486703158750     -0.56153484446860     -2.92308300147050
  H   0.49857774767629     -0.17264697926524     -2.49981934492741
  C   1.31845706837257     -1.79698225021245     -1.29911258922265
  H   1.93573185175720     -2.59615974374962     -1.70439344000102
  H   0.28742467206941     -2.14351347581571     -1.31383878770532
  C   2.01076925517303      0.63778904192076      1.37518115908855
  H   1.75381149632688      1.69608784130642      1.37452968017852
  H   1.59334385687144      0.19273434148249      2.27727080429185
  H   3.11055712736799      0.55481899706241      1.43259711557280
