# Supplementary material for: Reliable and accurate prediction of basic pKa values in nitrogen compounds: the pKa shift in supramolecular systems as a case study
Source: J Cheminform. 2023 Sep 28;15:90. doi: 10.1186/s13321-023-00763-3 (PMC10540475; doi:10.1186/s13321-023-00763-3)
Supplement: Supplementary file 1 — Additional file 1. Optimized structures of the investigated compounds, equations, tables and additional figures. [file 13321_2023_763_MOESM1_ESM.zip › Optimized_Structures/Base/29.xyz]

25
Coordinates from ORCA-job 19
  N   1.77937693744395     -0.42141413725754      0.00734102710861
  C   2.31979330614696     -1.77026889205834      0.02951165770935
  H   1.90189293067935     -2.37623374818282     -0.76786220708867
  H   3.42017775360413     -1.79897932654178     -0.05681769230874
  H   2.04895329325677     -2.24766069897300      0.96854328191044
  C   2.12194495611857      0.25816156528359      1.24544390665342
  H   3.19784400358886      0.49146732859130      1.33060663099634
  H   1.56544611458940      1.18335963262234      1.35351285878038
  H   1.85353189313465     -0.37606320269284      2.08739828876847
  C   2.10307812846418      0.31636599038175     -3.76586824652135
  H   1.45357552678661      1.18499846184198     -3.87682673509358
  H   3.12599660759361      0.70240475241476     -3.73812495368131
  C   1.93379367704160     -0.58264419275441     -4.97973406169453
  H   2.13466777382959     -0.04554540674435     -5.90617869762809
  H   2.61144766564180     -1.43593492815037     -4.93859154384810
  H   0.91813433717143     -0.97520080207935     -5.03955769904081
  C   2.18727866022129      0.33846851956701     -1.18609150528670
  H   3.29095901075020      0.44433934432812     -1.18940134878348
  C   1.79910656188791     -0.40995369161103     -2.46320433262068
  H   0.73427999725835     -0.65187394030958     -2.41200062526071
  H   2.32953916937152     -1.36089476084131     -2.49340890446220
  C   1.58776685288264      1.73589833193038     -1.16905906586862
  H   1.85442234340596      2.27541545574536     -2.07299452832731
  H   0.50073691509155      1.68151498676088     -1.10907360362399
  H   1.94805558403910      2.33147335872924     -0.33546190078810
