# Supplementary material for: Reliable and accurate prediction of basic pKa values in nitrogen compounds: the pKa shift in supramolecular systems as a case study
Source: J Cheminform. 2023 Sep 28;15:90. doi: 10.1186/s13321-023-00763-3 (PMC10540475; doi:10.1186/s13321-023-00763-3)
Supplement: Supplementary file 1 — Additional file 1. Optimized structures of the investigated compounds, equations, tables and additional figures. [file 13321_2023_763_MOESM1_ESM.zip › Optimized_Structures/Base/3.xyz]

14
Coordinates from ORCA-job 15
  N   0.45521996441625     -1.15984261545935      0.02478615430520
  H   0.61063372636387     -2.11117127042760      0.33281735765551
  C   1.24547749750687      0.76638784910951     -1.03908062899610
  H   0.51866833041246      1.04251692218657     -1.79990519013145
  H   2.17997023643182      1.26651185530522     -1.28525011016687
  C   0.72385286708380      1.13681423854249      0.36691737418362
  H   -0.26155390378216      1.59252693136508      0.29964209600699
  H   1.37365197895635      1.84019609441320      0.88361323376585
  C   0.64303697442023     -0.19950380985270      1.10757362485483
  H   -0.18248567535985     -0.24551672699313      1.81711761749711
  H   1.57686859266345     -0.36901059651032      1.66812537034755
  C   1.41866988599039     -0.75339986905361     -0.99364351940389
  H   2.45677641787622     -0.99978704865926     -0.71738848827930
  H   1.20511310702028     -1.23632195396611     -1.94662489163904
