# Supplementary material for: Reliable and accurate prediction of basic pKa values in nitrogen compounds: the pKa shift in supramolecular systems as a case study
Source: J Cheminform. 2023 Sep 28;15:90. doi: 10.1186/s13321-023-00763-3 (PMC10540475; doi:10.1186/s13321-023-00763-3)
Supplement: Supplementary file 1 — Additional file 1. Optimized structures of the investigated compounds, equations, tables and additional figures. [file 13321_2023_763_MOESM1_ESM.zip › Optimized_Structures/Base/30.xyz]

23
Coordinates from ORCA-job 9
  N   1.56861966819778     -0.00426900787993      0.25849585941090
  C   2.08243749123072      0.30419487469415     -1.06834602229880
  H   1.99894442650505      1.37506796409750     -1.23933848661674
  H   3.15863368214514      0.05212806949065     -1.13973878476380
  C   1.31999805144935     -0.44107903363987     -2.14896140513219
  H   1.74784916751167     -0.19890733332904     -3.12335303683735
  H   0.28675199391262     -0.08817870088736     -2.15451506455200
  C   2.22273904150992      0.76741540333794      1.30633285905299
  H   1.86778402812767      0.37421275793701      2.25995485917922
  H   3.31667418855420      0.60843041462768      1.29574965388212
  C   1.65857104862643     -1.43312276736610      0.52643702139606
  H   2.71261775691082     -1.77124233522766      0.52620056438776
  H   1.27028168359088     -1.61757538258445      1.52873827259773
  C   0.87584458469396     -2.24266784778366     -0.49034375239700
  H   0.98050569388104     -3.30526189903039     -0.26442094168799
  H   -0.18346043501430     -1.99536850953459     -0.39536788486423
  C   1.92320831721364      2.25294245516020      1.25448972296544
  H   2.30835703851395      2.74106393238888      2.14899049658717
  H   2.38193876658597      2.74524774767855      0.39941774016440
  H   0.84870771597452      2.42270161992813      1.20796061588245
  C   1.34793068636953     -1.94015026310875     -1.90282154402558
  H   0.73562460961600     -2.46547334346472     -2.63738188991973
  H   2.37104079389346     -2.30710881550419     -2.02817885241083
