# Supplementary material for: Reliable and accurate prediction of basic pKa values in nitrogen compounds: the pKa shift in supramolecular systems as a case study
Source: J Cheminform. 2023 Sep 28;15:90. doi: 10.1186/s13321-023-00763-3 (PMC10540475; doi:10.1186/s13321-023-00763-3)
Supplement: Supplementary file 1 — Additional file 1. Optimized structures of the investigated compounds, equations, tables and additional figures. [file 13321_2023_763_MOESM1_ESM.zip › Optimized_Structures/Base/31.xyz]

18
Coordinates from ORCA-job 2
  N   -2.98383799439780     -1.01251667038097     -1.23891776501771
  H   -2.36924774069139     -0.57308130818420     -0.56392891086972
  C   -2.74198672553778     -0.43278596420645     -2.54729601008663
  H   -3.48442997385262     -0.80371793093028     -3.25392570723972
  H   -2.85259651162773      0.64918065667584     -2.49575015324165
  H   -1.74833180041116     -0.65757286065930     -2.96589079472757
  C   -2.76618715246752     -2.44861222894888     -1.20761186545547
  H   -3.43415481342494     -2.89655256039160     -1.94548568474506
  H   -1.74359971356588     -2.74449025365504     -1.49109831988888
  C   -3.06940751595189     -3.00948178869886      0.17066222352621
  H   -2.44678498375776     -2.48826146154328      0.90212920827423
  H   -4.11685996211405     -2.77686689472616      0.41785558872756
  N   -2.76226568185595     -4.42946041631958      0.26893801379790
  H   -2.71524927404007     -4.68348928331971      1.24589093130204
  C   -3.72912638242316     -5.28743481086168     -0.39436160615034
  H   -3.52441360366024     -6.32619549481585     -0.14176474543950
  H   -4.77595025894439     -5.06790367750224     -0.13080701706558
  H   -3.63866991127567     -5.19895705153170     -1.47553738570011
