# Supplementary material for: Reliable and accurate prediction of basic pKa values in nitrogen compounds: the pKa shift in supramolecular systems as a case study
Source: J Cheminform. 2023 Sep 28;15:90. doi: 10.1186/s13321-023-00763-3 (PMC10540475; doi:10.1186/s13321-023-00763-3)
Supplement: Supplementary file 1 — Additional file 1. Optimized structures of the investigated compounds, equations, tables and additional figures. [file 13321_2023_763_MOESM1_ESM.zip › Optimized_Structures/Base/32.xyz]

22
Coordinates from ORCA-job 10
  N   -0.86151099983717     -0.25065363946194      0.26216298901809
  C   0.15673329604949      0.42962755313609     -0.54895401801993
  C   1.47993406120027     -0.34293520557961     -0.56666812754273
  C   0.38150056631943      1.85923911821256     -0.07303522324939
  C   2.10097595881526     -0.58029089526241      0.79901760356929
  C   -1.13191863126119     -1.59657864759149     -0.20938381857764
  C   -2.10207903864231      0.49922050870985      0.34449111658989
  H   -0.19310064836089      0.48013362783947     -1.59893705763319
  H   2.17196040357776      0.22132434161995     -1.19457746964751
  H   1.34404714472436     -1.29460311052533     -1.07976158019983
  H   -0.45099654669122      2.51341765424965     -0.31830542029650
  H   0.53321077075622      1.89425464419940      1.00424794787098
  H   1.26617484039771      2.27450226910618     -0.55236007212878
  H   1.41103936532985     -1.09957333649189      1.46065661178286
  H   3.00663832188767     -1.17991637401204      0.71322461677615
  H   2.37434375242421      0.35438802311054      1.28599630444058
  H   -0.25849125770678     -2.23280985356535     -0.10232407080109
  H   -1.45014031040402     -1.62810611988335     -1.26591746526965
  H   -1.92622181942861     -2.03610416081286      0.39012061989709
  H   -1.95383207393855      1.44378693707641      0.85808197615710
  H   -2.82929479707793     -0.07067943950373      0.91904005461256
  H   -2.54655235813355      0.71205610542988     -0.64372551734835
