# Supplementary material for: Reliable and accurate prediction of basic pKa values in nitrogen compounds: the pKa shift in supramolecular systems as a case study
Source: J Cheminform. 2023 Sep 28;15:90. doi: 10.1186/s13321-023-00763-3 (PMC10540475; doi:10.1186/s13321-023-00763-3)
Supplement: Supplementary file 1 — Additional file 1. Optimized structures of the investigated compounds, equations, tables and additional figures. [file 13321_2023_763_MOESM1_ESM.zip › Optimized_Structures/Base/33.xyz]

19
Coordinates from ORCA-job 16
  N   1.81367885175494     -0.38710062001320      0.02033347469640
  C   1.61413174953297     -0.35827748976022     -2.44161395473689
  H   1.79148538848120      0.25514448150071     -3.32286488250327
  H   2.07244476571593     -1.32534556343679     -2.63078439175788
  H   0.53879439771885     -0.50201767423488     -2.33831935901247
  C   2.24873897154973     -1.77284730266413     -0.00017178534383
  H   1.74304124653180     -2.32986744963216     -0.78234528155750
  H   3.33725852765103     -1.88293613054253     -0.14838376228958
  H   1.99410495061366     -2.24347289411047      0.94700067545861
  C   1.68182949688087      1.77328573279653     -1.16851007970942
  H   0.61117025228376      1.80019364351857     -0.96679761610580
  H   2.18700210608703      2.37365686030040     -0.41673717529437
  H   1.85827029059893      2.25221135133448     -2.12968710355148
  C   2.31847648732700      0.26485864092785      1.21619741485233
  H   3.41462472223975      0.39629726191832      1.20754209572545
  H   1.86243932612600      1.24023486621118      1.35293768525560
  H   2.06349082793662     -0.33477892015922      2.08733267241592
  C   2.17628502693440      0.33382857780717     -1.20761477161793
  H   3.27943261403553      0.35703262823838     -1.30561385492390
