# Supplementary material for: Reliable and accurate prediction of basic pKa values in nitrogen compounds: the pKa shift in supramolecular systems as a case study
Source: J Cheminform. 2023 Sep 28;15:90. doi: 10.1186/s13321-023-00763-3 (PMC10540475; doi:10.1186/s13321-023-00763-3)
Supplement: Supplementary file 1 — Additional file 1. Optimized structures of the investigated compounds, equations, tables and additional figures. [file 13321_2023_763_MOESM1_ESM.zip › Optimized_Structures/Base/34.xyz]

19
Coordinates from ORCA-job 15
  N   1.81631253169985     -0.49936407246501      0.00601751188328
  C   2.17706379245398      0.24465006554834     -1.19548852388810
  H   3.27495336273691      0.31513699260190     -1.30809468401179
  H   1.81770871524055      1.26540222013123     -1.05913773559145
  C   1.57380156173534     -0.31322076056828     -2.46957198887704
  H   1.74038311291949      0.38066711057007     -3.29254232810972
  H   2.01350909430384     -1.26503165712932     -2.75999172781783
  H   0.50033692379154     -0.45430555347315     -2.35340170276027
  C   2.34988108945397     -1.84743036548011     -0.01234407124644
  H   1.98732608169228     -2.38625854344216     -0.88266944171034
  H   3.45425834792289     -1.86923771041612     -0.03190143038918
  H   2.01807892204392     -2.39803958869267      0.86289867057613
  C   2.22485242306762      0.23035549437128      1.20093831269740
  H   1.86092214186201      1.25263231392152      1.09093504647399
  H   3.32640594836318      0.29922062595519      1.27055966234695
  C   1.67221332885237     -0.34263050775122      2.49115804465480
  H   2.12410884776248     -1.29674016068557      2.75420951492849
  H   1.86916634068754      0.34257455898944      3.31468059960439
  H   0.59531743341022     -0.48458046198534      2.41464627123675
