# Supplementary material for: Reliable and accurate prediction of basic pKa values in nitrogen compounds: the pKa shift in supramolecular systems as a case study
Source: J Cheminform. 2023 Sep 28;15:90. doi: 10.1186/s13321-023-00763-3 (PMC10540475; doi:10.1186/s13321-023-00763-3)
Supplement: Supplementary file 1 — Additional file 1. Optimized structures of the investigated compounds, equations, tables and additional figures. [file 13321_2023_763_MOESM1_ESM.zip › Optimized_Structures/Base/35.xyz]

19

N          0.34180       -1.11330        0.00000
H          0.67660       -2.05560       -0.00090
H          0.67360       -0.64080       -0.81650
C          0.83180       -0.42030        1.20030
H          0.47360        0.58790        1.20120
H          0.47670       -0.92580        2.07390
C          2.37180       -0.41790        1.19890
C          2.88520        0.30820        2.45620
H          3.95520        0.30980        2.45520
H          2.52690        1.31640        2.45710
H          2.53010       -0.19720        3.32990
C          2.88750       -1.86900        1.19750
H          2.27560       -2.46560        1.84130
H          2.84670       -2.26100        0.20270
H          3.89850       -1.88860        1.54730
C          2.88270        0.30980       -0.05850
H          2.31470        1.20410       -0.20860
H          3.91520        0.56010        0.06910
H          2.77320       -0.32940       -0.90970
