# Supplementary material for: Reliable and accurate prediction of basic pKa values in nitrogen compounds: the pKa shift in supramolecular systems as a case study
Source: J Cheminform. 2023 Sep 28;15:90. doi: 10.1186/s13321-023-00763-3 (PMC10540475; doi:10.1186/s13321-023-00763-3)
Supplement: Supplementary file 1 — Additional file 1. Optimized structures of the investigated compounds, equations, tables and additional figures. [file 13321_2023_763_MOESM1_ESM.zip › Optimized_Structures/Base/36.xyz]

14
Coordinates from ORCA-job 9
  N   0.49316720103184     -0.80679186315680     -0.07373464067692
  H   0.23163265560414     -1.77262655170295      0.08356169917043
  C   0.92108655978518     -0.21909593460646      1.19093626794868
  H   1.07746312021746      0.85020145639351      1.03748624179288
  H   1.89231375160835     -0.62988996360228      1.52658345000593
  C   1.52700091050410     -0.74862967806580     -1.09098369337728
  H   1.18562237500683     -1.26044778825215     -1.98889484642060
  H   1.71639181248503      0.29094443647764     -1.35877918096258
  H   2.48947525667498     -1.19008228672754     -0.78562780984457
  C   -0.08566854836283     -0.43145489022366      2.27006386780375
  H   -0.32024277739463     -1.46843781540515      2.50063403514399
  C   -0.68013206792305      0.53199203506362      2.95771324226255
  H   -1.38985129566681      0.31595544513845      3.74508753261554
  H   -0.47895895357058      1.57786339866958      2.76005383453818
