# Supplementary material for: Reliable and accurate prediction of basic pKa values in nitrogen compounds: the pKa shift in supramolecular systems as a case study
Source: J Cheminform. 2023 Sep 28;15:90. doi: 10.1186/s13321-023-00763-3 (PMC10540475; doi:10.1186/s13321-023-00763-3)
Supplement: Supplementary file 1 — Additional file 1. Optimized structures of the investigated compounds, equations, tables and additional figures. [file 13321_2023_763_MOESM1_ESM.zip › Optimized_Structures/Base/38.xyz]

27
Coordinates from ORCA-job 8
  N   -2.98319319457290     -1.12450455904299     -1.30697299062951
  H   -2.71396290031186     -0.60492279187337     -0.47767540823769
  C   -2.49607287048080     -0.40611708305992     -2.47975951839479
  H   -2.84893223194992     -0.97622022209565     -3.34447990462251
  C   -3.12885169456663      0.97361074131713     -2.55238425162611
  H   -4.19765624362520      0.89199518373151     -2.36118581020465
  H   -2.71704241201063      1.58801969250348     -1.74600825146549
  C   -0.96142986212648     -0.27967029070011     -2.57044190409067
  H   -0.56179559753455     -0.18648569963794     -1.55693111831395
  H   -0.54523700907182     -1.20225624600853     -2.97676665762074
  C   -0.50782236750634      0.91733510985316     -3.41495838419699
  H   -0.39889980864969      1.80079857116884     -2.78180498385114
  H   0.47943718337766      0.72812635561496     -3.83792115855422
  C   -1.51682235053712      1.22268965520108     -4.51067969396949
  H   -1.14406993438923      2.00243203556595     -5.17557818501739
  H   -1.64398434176993      0.33291887065113     -5.13154261829426
  C   -2.86491809934048      1.63920334799037     -3.90804522726385
  H   -3.66706511103267      1.38633343969187     -4.60295497374045
  H   -2.89797209726047      2.72298148780671     -3.78786247761299
  C   -3.28043484030474     -3.22070485603522     -0.11169942330415
  H   -4.33929973439740     -3.24896876713349     -0.38483508853284
  H   -3.19661043518950     -2.66942825773921      0.83452387786292
  C   -2.50772508910287     -2.49350801101364     -1.19021135236413
  H   -1.43490145186713     -2.58639570234975     -0.97347539761124
  H   -2.67744949457878     -2.99704786509745     -2.14305310035191
  O   -2.73192362527683     -4.53087925063095      0.01360211065474
  H   -3.27366438592363     -5.02193488867795      0.63920189135356
