# Supplementary material for: Reliable and accurate prediction of basic pKa values in nitrogen compounds: the pKa shift in supramolecular systems as a case study
Source: J Cheminform. 2023 Sep 28;15:90. doi: 10.1186/s13321-023-00763-3 (PMC10540475; doi:10.1186/s13321-023-00763-3)
Supplement: Supplementary file 1 — Additional file 1. Optimized structures of the investigated compounds, equations, tables and additional figures. [file 13321_2023_763_MOESM1_ESM.zip › Optimized_Structures/Base/39.xyz]

20
Coordinates from ORCA-job 8
  N   1.54223491437901     -0.06561032730584      0.29735053372843
  C   2.02391997828834      0.28853279386925     -1.02920729368006
  H   1.92423266278941      1.36761765382469     -1.15238405707747
  H   3.10125685356506      0.05506190422949     -1.13376918154380
  C   1.24813609156556     -0.43694938795166     -2.11276946931970
  H   1.64998568970557     -0.16523031959328     -3.09017059771780
  H   0.20975150524553     -0.10079015930282     -2.08640170917641
  C   1.65167547749853     -1.49698929614506      0.53444228060946
  H   2.71004418127985     -1.82131916642533      0.51161623099389
  H   1.28176337541194     -1.70650223040902      1.53888526636136
  C   0.86252441628255     -2.28998154455265     -0.49064708440090
  H   0.98527079091183     -3.35672751896510     -0.29675464291733
  H   -0.19818862375445     -2.06075701704714     -0.37060677459446
  C   2.21518156895927      0.69611646205063      1.32705768709978
  H   2.06904656151396      1.76163454783342      1.15611690929097
  H   1.79706958265122      0.45228218374934      2.30258234306011
  H   3.30157337148107      0.50545728434500      1.36712055205894
  C   1.30474361950274     -1.94153118297940     -1.90283716412300
  H   0.68926866664970     -2.45897679371399     -2.64002755668169
  H   2.33140931607329     -2.28793788551052     -2.05489627197031
