# Supplementary material for: Reliable and accurate prediction of basic pKa values in nitrogen compounds: the pKa shift in supramolecular systems as a case study
Source: J Cheminform. 2023 Sep 28;15:90. doi: 10.1186/s13321-023-00763-3 (PMC10540475; doi:10.1186/s13321-023-00763-3)
Supplement: Supplementary file 1 — Additional file 1. Optimized structures of the investigated compounds, equations, tables and additional figures. [file 13321_2023_763_MOESM1_ESM.zip › Optimized_Structures/Base/4.xyz]

22
Coordinates from ORCA-job 3
  N   -0.00895026062371      0.59177661850153     -0.04117873339561
  C   1.24228960758786     -0.15481627974391     -0.17268023519502
  C   -1.23925554437139     -0.16352925274740      0.18718633198735
  C   1.57620763303527     -1.06195067997526      1.00908314393539
  C   2.36171775771519      0.84146904835220     -0.42407401716366
  C   -1.55774969830175     -1.04775167622167     -1.00601371050456
  C   -2.36351056391915      0.82765971910484      0.43787961976110
  H   1.14989073331386     -0.77758240427270     -1.06465931179595
  H   -1.16823914886105     -0.81170586343570      1.07544946824427
  H   0.09950247535782      1.26833902934750      0.70673369969750
  H   2.51632317156552     -1.58882834741685      0.84369644928122
  H   1.67999994043319     -0.47691049602474      1.92495497668526
  H   0.80806656552256     -1.81425825258288      1.17982725057279
  H   2.12979016768867      1.47017990163347     -1.28088803262205
  H   3.30695667843264      0.33317773560148     -0.60850942365576
  H   2.50358018162836      1.49088449514439      0.44261207887563
  H   -2.51614567012559     -1.54553981724174     -0.86465076740425
  H   -1.60989641954288     -0.44847444532299     -1.91460624169884
  H   -0.80951618756682     -1.82411245428962     -1.15647356516170
  H   -2.15079037575355      1.45778146845026      1.30297572730177
  H   -3.30137676128206      0.30952843492546      0.63201168924224
  H   -2.49780428193299      1.47684351821435     -0.42628639698712
