# Supplementary material for: Reliable and accurate prediction of basic pKa values in nitrogen compounds: the pKa shift in supramolecular systems as a case study
Source: J Cheminform. 2023 Sep 28;15:90. doi: 10.1186/s13321-023-00763-3 (PMC10540475; doi:10.1186/s13321-023-00763-3)
Supplement: Supplementary file 1 — Additional file 1. Optimized structures of the investigated compounds, equations, tables and additional figures. [file 13321_2023_763_MOESM1_ESM.zip › Optimized_Structures/Base/40.xyz]

22
Coordinates from ORCA-job 17
  N   1.84154346764646     -0.47231502574900      0.00962940517260
  C   1.86511165079479     -0.53088214622377     -2.48781565744371
  H   2.35902076325443     -1.50009469077679     -2.57715334123484
  H   0.79354991198786     -0.73209540485889     -2.42432405049970
  C   2.41401110517023     -1.79092049969284      0.19629011708441
  H   2.11927916278766     -2.45655155712412     -0.61019185909722
  H   3.51762427253906     -1.77708993945908      0.24221103338229
  H   2.04629390308221     -2.21980836468494      1.12667487746669
  C   2.10177970293292      0.36707365321660      1.16254946289354
  H   3.17735970332527      0.54613141885799      1.33662432933429
  H   1.61803914813674      1.33414455543265      1.03489417877685
  H   1.69235047707222     -0.09699945025468      2.05852970010424
  C   2.16748485658392      0.28609604812406     -3.73496960728153
  H   1.64826246935068      1.24611999584515     -3.67321515374800
  H   3.23431829992277      0.52327859908755     -3.76337503113525
  C   1.77099296663564     -0.42238998727507     -5.01923613774493
  H   1.98890324667556      0.18654348238735     -5.89613278504428
  H   2.30656330420912     -1.36558643716415     -5.13113592606097
  H   0.70450700653004     -0.64896405286683     -5.03065200697118
  C   2.30263728728807      0.16968150560651     -1.21354636052532
  H   3.40411373195375      0.27757791651853     -1.21599244239039
  H   1.89675356212059      1.18295038105378     -1.21916274503757
