# Supplementary material for: Reliable and accurate prediction of basic pKa values in nitrogen compounds: the pKa shift in supramolecular systems as a case study
Source: J Cheminform. 2023 Sep 28;15:90. doi: 10.1186/s13321-023-00763-3 (PMC10540475; doi:10.1186/s13321-023-00763-3)
Supplement: Supplementary file 1 — Additional file 1. Optimized structures of the investigated compounds, equations, tables and additional figures. [file 13321_2023_763_MOESM1_ESM.zip › Optimized_Structures/Base/41.xyz]

19
Coordinates from ORCA-job 11
  N   1.79480702622684     -0.36843501756627      0.08087883745938
  C   2.18037342257935     -1.76465437983210      0.01779390688218
  H   1.86321620957844     -2.27762532298723      0.92441659470814
  H   1.69316607930522     -2.24738888513407     -0.82777539755453
  H   3.26941290497383     -1.91029794463557     -0.08941710454553
  C   2.37198768214579      0.26884998234222      1.24789697804193
  H   1.99172684854418      1.27997173645192      1.36406433834308
  H   2.09697738052471     -0.28865038121371      2.14135793341175
  H   3.47447056493795      0.32099188502346      1.20701008758294
  C   2.13295620552724      0.31922281972018     -1.15721513054035
  H   1.74935677836727     -0.28779282870074     -1.97947299698657
  H   3.22947552565889      0.37200097026528     -1.29850938477387
  C   1.54431778337590      1.71391320495441     -1.27879655044005
  H   1.98582758108097      2.37845840553915     -0.53521795489970
  H   0.47796414295585      1.65932585942610     -1.05341619314436
  C   1.76193481537760      2.30541515336624     -2.66157414553868
  H   1.28768935653744      1.69804972880811     -3.43311258688957
  H   1.34644515629038      3.30950380629344     -2.73228664203367
  H   2.82319453601215      2.37154120787917     -2.90342458908252
