# Supplementary material for: Reliable and accurate prediction of basic pKa values in nitrogen compounds: the pKa shift in supramolecular systems as a case study
Source: J Cheminform. 2023 Sep 28;15:90. doi: 10.1186/s13321-023-00763-3 (PMC10540475; doi:10.1186/s13321-023-00763-3)
Supplement: Supplementary file 1 — Additional file 1. Optimized structures of the investigated compounds, equations, tables and additional figures. [file 13321_2023_763_MOESM1_ESM.zip › Optimized_Structures/Base/42.xyz]

12
Coordinates from ORCA-job 20
  N   0.28858953411090     -1.12278245211683     -0.01599264236452
  H   0.62418166390155     -2.07791301039908     -0.05272344171968
  H   0.62014758444932     -0.67422289695730     -0.86163658870343
  C   0.83868181564726     -0.44714966946748      1.15358106903402
  H   0.44231196781677      0.57149508787244      1.17418310534526
  H   0.44537180507500     -0.94043079850469      2.04645397824218
  C   2.36495174213371     -0.39101920928453      1.24553685046301
  H   2.76132322443493     -1.40966338624313      1.22493162204402
  H   2.75826056069582      0.10226507144170      0.35266512676900
  N   2.91504382072531      0.28461193594809      2.41511176370177
  H   2.57946497889713      1.23974749995373      2.45183400417589
  H   2.58347130211231     -0.16393817224293      3.26075515301249
