# Supplementary material for: Reliable and accurate prediction of basic pKa values in nitrogen compounds: the pKa shift in supramolecular systems as a case study
Source: J Cheminform. 2023 Sep 28;15:90. doi: 10.1186/s13321-023-00763-3 (PMC10540475; doi:10.1186/s13321-023-00763-3)
Supplement: Supplementary file 1 — Additional file 1. Optimized structures of the investigated compounds, equations, tables and additional figures. [file 13321_2023_763_MOESM1_ESM.zip › Optimized_Structures/Base/43.xyz]

25
Coordinates from ORCA-job 18
  N   1.84229276334533     -0.49042240545447      0.03676693674782
  C   1.98359641914694     -0.72742772293667     -2.49662563794300
  H   0.90687455787479     -0.87236250429226     -2.36888076995459
  C   2.33530299634257     -1.74848118601790      0.56297835835415
  H   2.14872948532999     -2.56275470957504     -0.12761754522415
  H   3.41845037536450     -1.72728481703284      0.77645724273686
  H   1.81692432198526     -1.98400345640623      1.49091616280036
  C   1.95485653946419      0.54501530143184      1.04903356869909
  H   2.99715897759427      0.75912868765817      1.34268589480020
  H   1.51025545401049      1.47089595599806      0.68893324777522
  H   1.41461867956145      0.24274806822790      1.94491965930849
  C   2.18880751853105      0.25759569275025     -3.65364163902715
  H   1.70801415657775      1.20165599550993     -3.38709931771150
  H   3.25636523151495      0.48157508721308     -3.74530079490886
  C   1.64985377521710     -0.19623003135331     -4.99994765716478
  H   1.70264552479223      0.61121976443076     -5.72954083332986
  H   2.20902151974364     -1.03476815327468     -5.41014123955850
  H   0.60538451039381     -0.50143387947796     -4.92321517139027
  C   2.49369057540848     -0.07572208710904     -1.20364752267259
  H   3.59058953900814     -0.19438826627573     -1.13909939331226
  H   2.31556928526984      0.99550647891257     -1.29350002789477
  C   2.62539407546036     -2.07413258255223     -2.80453585541309
  H   3.70977492929919     -1.97770074723459     -2.88387583351815
  H   2.41467082163869     -2.81810553972751     -2.04262132352030
  H   2.26215796712493     -2.48272294341209     -3.74510050867830
