# Supplementary material for: Reliable and accurate prediction of basic pKa values in nitrogen compounds: the pKa shift in supramolecular systems as a case study
Source: J Cheminform. 2023 Sep 28;15:90. doi: 10.1186/s13321-023-00763-3 (PMC10540475; doi:10.1186/s13321-023-00763-3)
Supplement: Supplementary file 1 — Additional file 1. Optimized structures of the investigated compounds, equations, tables and additional figures. [file 13321_2023_763_MOESM1_ESM.zip › Optimized_Structures/Base/44.xyz]

23
Coordinates from ORCA-job 12
  N   2.07279648472470     -0.43184916104003      0.30623419013534
  C   1.90520714054106     -0.20324559715704     -1.11987165552375
  H   1.46623509635728     -1.11218036529106     -1.53491323113682
  H   2.88708390236343     -0.08163296004614     -1.61801451164814
  C   2.63556415436545      0.69655228080309      1.04268644131211
  H   3.56356574154667      1.07067495002734      0.57439053082843
  H   2.92794023490501      0.31126082914955      2.01902941964306
  C   1.64245649621232      1.83021537154559      1.26055027419359
  H   1.89546320757491      2.34059257697521      2.19187056839375
  H   0.67059481107675      1.36600143388045      1.42952004447294
  C   1.54454462926586      2.87695983444320      0.15246914481396
  H   2.31113502892951      3.64040849362405      0.30206973480287
  H   0.58942565979957      3.39547458982107      0.26092862638775
  C   1.03163772182277      0.97828824751061     -1.51135836282692
  H   0.06427942155396      0.90561036991551     -1.01068959539831
  H   0.83003582912343      0.87107813675358     -2.57912987421090
  C   1.67049095778557      2.34080120686198     -1.27106908976092
  H   1.24073595626136      3.07355571211399     -1.95644937389560
  H   2.72571331212569      2.27071344058519     -1.54645105713854
  C   2.84884544730040     -1.63781862198518      0.52536323979040
  H   2.90060992849656     -1.86021231557675      1.58970369318977
  H   2.36869655788748     -2.48101932932118      0.03109155165493
  H   3.88164227998023     -1.56992912359304      0.14193929192099
