# Supplementary material for: Reliable and accurate prediction of basic pKa values in nitrogen compounds: the pKa shift in supramolecular systems as a case study
Source: J Cheminform. 2023 Sep 28;15:90. doi: 10.1186/s13321-023-00763-3 (PMC10540475; doi:10.1186/s13321-023-00763-3)
Supplement: Supplementary file 1 — Additional file 1. Optimized structures of the investigated compounds, equations, tables and additional figures. [file 13321_2023_763_MOESM1_ESM.zip › Optimized_Structures/Base/45.xyz]

22
Coordinates from ORCA-job 9
  N   -1.26081268802384     -0.01562019055727      0.19892270340397
  C   1.35061641537350      0.01869476525482      0.37698540810025
  C   -0.05824398830365     -0.00014603102011      1.00471636759525
  C   1.64404598995944      1.26987107148395     -0.43915684281150
  C   1.69039400281508     -1.23845348138834     -0.41183121316039
  C   -1.57855399498810     -1.21948494699804     -0.52468098073058
  C   -1.62724502526758      1.18957633142667     -0.49889553827987
  H   2.01805167350441      0.04024180711868      1.24834229104012
  H   -0.10624910583607     -0.87376715840655      1.66167616293586
  H   -0.13026236441515      0.87195346583485      1.66112358252748
  H   2.70646267615761      1.33764345484084     -0.67429192584285
  H   1.36592483589751      2.17681566255471      0.09772729656596
  H   1.10524968899257      1.26615027779400     -1.38483090513226
  H   1.15031381418991     -1.27670125219735     -1.35573813770155
  H   1.44877164360200     -2.14297292970483      0.14654844269809
  H   2.75427111830823     -1.27067861763060     -0.64792874297293
  H   -1.07388815039351     -1.31667253267307     -1.49809824939227
  H   -2.65304578679168     -1.25695350425833     -0.71862280556581
  H   -1.31711921697606     -2.09172699934317      0.07173999451907
  H   -1.40671373433771      2.05867956854057      0.11845632184392
  H   -2.70173907452754      1.18484795089607     -0.69627226250196
  H   -1.12471872893936      1.33189328843251     -1.46789096713799
