# Supplementary material for: Reliable and accurate prediction of basic pKa values in nitrogen compounds: the pKa shift in supramolecular systems as a case study
Source: J Cheminform. 2023 Sep 28;15:90. doi: 10.1186/s13321-023-00763-3 (PMC10540475; doi:10.1186/s13321-023-00763-3)
Supplement: Supplementary file 1 — Additional file 1. Optimized structures of the investigated compounds, equations, tables and additional figures. [file 13321_2023_763_MOESM1_ESM.zip › Optimized_Structures/Base/46.xyz]

26
Coordinates from ORCA-job 9
  N   -5.17481999465283     -1.88671129495330     -0.77176738362621
  H   -4.51406124161131     -1.12035941220276     -0.71036945496937
  C   -3.56393269273173     -3.49945800788534      0.05418091222281
  H   -4.19314729293613     -3.50282806467548      0.94390845209229
  H   -2.81412579131148     -2.71833345709809      0.20243820823964
  C   -4.45388112102035     -3.10607139165751     -1.13104310422585
  H   -5.21268891118044     -3.88557212663581     -1.24562664779249
  C   -2.88572611452693     -4.82558574884574     -0.11069598027250
  C   -3.60960976717087     -6.00847008274422      0.02986658784847
  C   -1.53523253815256     -4.91689875542824     -0.43650678522058
  C   -3.00543518354858     -7.24252982956902     -0.15345850277969
  H   -4.65948098341706     -5.95979554877016      0.29356146892506
  C   -0.92424792435122     -6.14903578699731     -0.62101773977041
  H   -0.95535411145097     -4.00880672372888     -0.54825468467911
  C   -1.65842420671210     -7.31746299083730     -0.48102137048777
  H   -3.58542792239228     -8.14858639679798     -0.03505402841555
  H   0.12766451663239     -6.19614654115749     -0.87124290221797
  H   -1.18415768788239     -8.27977706135667     -0.62211461106721
  C   -3.65870461344805     -3.01750346384297     -2.42846009256891
  H   -3.18136419301818     -3.96587286182574     -2.66752247488993
  H   -4.29472492692355     -2.74685079050824     -3.26906509397688
  H   -2.87380059855227     -2.26286528353751     -2.34334102756766
  C   -6.26002345019650     -1.52399367514896     -1.66521412765649
  H   -6.74655255219726     -0.62504294589692     -1.28963142957234
  H   -5.97509004961629     -1.33775875838663     -2.71019954568583
  H   -7.00495064763099     -2.31968299951161     -1.66584864188552
