# Supplementary material for: Reliable and accurate prediction of basic pKa values in nitrogen compounds: the pKa shift in supramolecular systems as a case study
Source: J Cheminform. 2023 Sep 28;15:90. doi: 10.1186/s13321-023-00763-3 (PMC10540475; doi:10.1186/s13321-023-00763-3)
Supplement: Supplementary file 1 — Additional file 1. Optimized structures of the investigated compounds, equations, tables and additional figures. [file 13321_2023_763_MOESM1_ESM.zip › Optimized_Structures/Base/47.xyz]

14
Coordinates from ORCA-job 5
  N   -3.04636112942729     -1.03936263821888     -1.28945573077814
  H   -2.69084023275230     -0.58771357252279     -0.45560693753723
  C   -2.63658275490782     -0.27562681021045     -2.45442903874957
  H   -3.12566525100908     -0.67416548119777     -3.34290725382650
  H   -2.95365814433698      0.75987028521777     -2.34303809270798
  H   -1.55162273215734     -0.28472883267304     -2.64265671653268
  C   -2.57860560787111     -2.41344300236658     -1.32215688645253
  H   -2.94032186238848     -2.87943425799725     -2.23986016438674
  H   -1.48082464805236     -2.50438661636035     -1.33590029658370
  C   -3.11838286823794     -3.18860840379705     -0.14079258530535
  H   -2.82444267722699     -2.68992238172215      0.79298022105312
  H   -4.21161191156038     -3.19475789203950     -0.18385041223975
  O   -2.58123040714237     -4.50699576684273     -0.20221631371482
  H   -2.96734977292953     -5.02012462926923      0.51449020776189
