# Supplementary material for: Reliable and accurate prediction of basic pKa values in nitrogen compounds: the pKa shift in supramolecular systems as a case study
Source: J Cheminform. 2023 Sep 28;15:90. doi: 10.1186/s13321-023-00763-3 (PMC10540475; doi:10.1186/s13321-023-00763-3)
Supplement: Supplementary file 1 — Additional file 1. Optimized structures of the investigated compounds, equations, tables and additional figures. [file 13321_2023_763_MOESM1_ESM.zip › Optimized_Structures/Base/48.xyz]

16
	Energy:      63.1371044
N         -3.68236       -1.57709       -0.15464
H         -3.46735       -1.15211       -1.05611
C         -2.88235       -2.81002       -0.03165
H         -3.15636       -3.32886        0.89542
H         -3.14490       -3.48099       -0.85705
C         -1.36147       -2.54391       -0.05660
H         -0.82960       -3.48733        0.10726
H         -1.07034       -2.17800       -1.04929
C         -3.26243       -0.63756        0.90186
H         -3.80707        0.30382        0.76929
H         -3.55732       -1.03702        1.88023
C         -1.74463       -0.35385        0.88447
H         -1.49091        0.29263        1.73150
H         -1.48563        0.19569       -0.02932
N         -0.93319       -1.57642        0.96313
H          0.04941       -1.34568        0.82621
