# Supplementary material for: Reliable and accurate prediction of basic pKa values in nitrogen compounds: the pKa shift in supramolecular systems as a case study
Source: J Cheminform. 2023 Sep 28;15:90. doi: 10.1186/s13321-023-00763-3 (PMC10540475; doi:10.1186/s13321-023-00763-3)
Supplement: Supplementary file 1 — Additional file 1. Optimized structures of the investigated compounds, equations, tables and additional figures. [file 13321_2023_763_MOESM1_ESM.zip › Optimized_Structures/Base/49.xyz]

23
Coordinates from ORCA-job 19
  N   1.09709161610068     -0.95598003764119     -0.64465526372268
  H   1.29316570326999     -1.94367897959669     -0.76377440602982
  C   1.67088885412532     -0.20914887316079     -1.75213262570457
  H   2.77412705150622     -0.23382972370575     -1.74992738277463
  H   1.39250511422332      0.83952152646484     -1.62399276094511
  C   1.59933098901205     -0.53440637616501      0.65489535499291
  H   1.30573339977617      0.51018661164612      0.79490179843868
  H   2.69933404963204     -0.55029902766250      0.71614583073419
  C   1.03189549708700     -1.36953897952619      1.76639683051811
  C   1.86252823667639     -1.96576245103300      2.70884017810151
  C   -0.34498933959832     -1.55821474018197      1.87415958941003
  C   1.33472527359018     -2.72795314539868      3.74287695218908
  H   2.93512246687816     -1.83370646245385      2.63229826839377
  C   -0.87470650692011     -2.32197002214971      2.90149016403430
  H   -0.99351824996778     -1.11179013038564      1.13261350176901
  C   -0.03627110278548     -2.90722103530515      3.84233908509373
  H   1.99647683361600     -3.18502331575085      4.46692972541161
  H   -1.94593930392592     -2.45878232859587      2.97306852733999
  H   -0.45062481371739     -3.50298752744998      4.64515387654018
  C   1.15407262665655     -0.71456169957494     -3.08217118662568
  H   1.56167239037795     -0.12799553871061     -3.90425323262941
  H   1.44029860289301     -1.75413051386950     -3.24832387750179
  H   0.06798061149396     -0.65622722979306     -3.12117894703338
