# Supplementary material for: Reliable and accurate prediction of basic pKa values in nitrogen compounds: the pKa shift in supramolecular systems as a case study
Source: J Cheminform. 2023 Sep 28;15:90. doi: 10.1186/s13321-023-00763-3 (PMC10540475; doi:10.1186/s13321-023-00763-3)
Supplement: Supplementary file 1 — Additional file 1. Optimized structures of the investigated compounds, equations, tables and additional figures. [file 13321_2023_763_MOESM1_ESM.zip › Optimized_Structures/Base/5.xyz]

28
Coordinates from ORCA-job 12
  N   0.57507552040881     -0.91227228579578     -0.08298849942553
  H   0.56243603810099     -1.89715255815194      0.15890759769962
  C   -0.19931495734185     -0.43731296100159      2.20159840548375
  H   -0.14701456212237     -1.49926582421286      2.46404648658241
  H   -1.19850642592801     -0.27333972419600      1.79349788344301
  C   1.29627453606795     -1.55165658174631     -2.34461441380078
  H   1.31022829142660     -2.60835175080612     -2.05742031824322
  H   0.28347937233475     -1.34516818178352     -2.69585841736331
  C   0.82255599321054     -0.13739620041999      1.12179526831532
  H   0.76695428208869      0.92122375935703      0.85542651446302
  H   1.83816255798261     -0.29674658944273      1.52534773230729
  C   1.56896717739334     -0.69704683316644     -1.12175516711479
  H   2.59845721738686     -0.88315436274196     -0.76780380776447
  H   1.53386520407123      0.35824275375578     -1.40413632506417
  C   2.29405027101906     -1.32891637005860     -3.47006232571003
  H   2.28758469388464     -0.27274386041815     -3.75208559977517
  H   3.30420386039714     -1.53590771339598     -3.10714287093626
  C   2.01015246383215     -2.18175150947276     -4.69496118884526
  H   1.02005399579111     -1.97146271799031     -5.09999842154975
  H   2.73645843556088     -2.00041268979468     -5.48659540726683
  H   2.04490337915692     -3.24441378449199     -4.45259209429169
  C   -0.00810050239732      0.39528219670192      3.45938051982074
  H   -0.06614818515288      1.45552459468712      3.19969113511133
  H   1.00043782292813      0.23719574146127      3.85013120175278
  C   -1.02700443923621      0.08222683934219      4.54195995170789
  H   -0.87129642785345      0.69625469346096      5.42840554547039
  H   -2.04356784363906      0.26133479331002      4.19077431408031
  H   -0.96764776937123     -0.96221287298855      4.85005230091338
