# Supplementary material for: Reliable and accurate prediction of basic pKa values in nitrogen compounds: the pKa shift in supramolecular systems as a case study
Source: J Cheminform. 2023 Sep 28;15:90. doi: 10.1186/s13321-023-00763-3 (PMC10540475; doi:10.1186/s13321-023-00763-3)
Supplement: Supplementary file 1 — Additional file 1. Optimized structures of the investigated compounds, equations, tables and additional figures. [file 13321_2023_763_MOESM1_ESM.zip › Optimized_Structures/Base/50.xyz]

24
Coordinates from ORCA-job 10
  N   1.62454860695423     -0.04654756506527      0.16054492470724
  C   2.06213886922888      0.17475735644566     -1.21088108674945
  H   2.02567248757101      1.24310125613403     -1.41642261391288
  H   3.11689648115084     -0.13695619194600     -1.33808327724748
  C   1.19237310296568     -0.58344112754844     -2.19560946006249
  H   1.56111439050564     -0.41321716877675     -3.20853545134482
  H   0.17826475222031     -0.18098215404444     -2.15043822970525
  C   2.37555788395709      0.76483272681232      1.10744060282336
  H   2.07216426203914      0.45246423461086      2.11048119411849
  H   3.46296762656866      0.58615214155037      1.03818295996426
  C   1.67312653381337     -1.46012875991272      0.50405786293899
  H   2.70886114970486     -1.84684870194504      0.45133717173671
  H   1.34646349566402     -1.57350759498046      1.53851735596256
  C   0.78732296420498     -2.28063913447335     -0.41501120365892
  H   0.86200693632743     -3.33496746151140     -0.14329416894643
  H   -0.25081689644924     -1.97944645374709     -0.26079092490404
  C   2.09215402149391      2.22216326198783      0.96023587016544
  H   1.04030889350850      2.49064265028093      0.98320125104007
  C   3.01392555486240      3.16455072879781      0.82278823073512
  H   2.75218322558144      4.21173423231821      0.75090335022645
  H   4.06955612081575      2.92373529800379      0.78154042277324
  C   1.17044218799345     -2.06851031993439     -1.87092813915437
  H   0.48425633812956     -2.60000220054015     -2.53198656099569
  H   2.16471101118808     -2.48983905251632     -2.04715008051012
