# Supplementary material for: Reliable and accurate prediction of basic pKa values in nitrogen compounds: the pKa shift in supramolecular systems as a case study
Source: J Cheminform. 2023 Sep 28;15:90. doi: 10.1186/s13321-023-00763-3 (PMC10540475; doi:10.1186/s13321-023-00763-3)
Supplement: Supplementary file 1 — Additional file 1. Optimized structures of the investigated compounds, equations, tables and additional figures. [file 13321_2023_763_MOESM1_ESM.zip › Optimized_Structures/Base/51.xyz]

20
Coordinates from ORCA-job 18
  N   0.92425753559081     -0.82854919312441     -0.62344722002840
  H   1.02559433690657     -1.81886776180346     -0.80945800717430
  C   1.47016228433673     -0.05933224723601     -1.72542833511602
  H   2.56144089707609     -0.14846082479151     -1.84513916506583
  H   0.99969945558215     -0.36924622123651     -2.65669112057448
  H   1.24441806749236      0.99715784108378     -1.57906830687858
  C   1.56175993170127     -0.52489244288807      0.64875766138572
  H   1.37281239915381      0.53153519131034      0.86302594758395
  H   2.65797511108878     -0.63458802914257      0.61682431348964
  C   1.01335753942426     -1.36939833987913      1.76281485050783
  C   1.86209123379739     -2.06113060438296      2.62008047773860
  C   -0.36285628652333     -1.46719076286702      1.96173095357340
  C   1.35351561113822     -2.82939107091827      3.65915986478295
  H   2.93357356762252     -2.00014490253263      2.47189971524518
  C   -0.87380540219543     -2.23767571692674      2.99361468910204
  H   -1.02702197959149     -0.94515743499446      1.28643583112107
  C   -0.01676966250819     -2.91900198838750      3.84907843726013
  H   2.02907566091729     -3.36170761794981      4.31592072257174
  H   -1.94464159956904     -2.30444629501845      3.13586676411221
  H   -0.41653870144076     -3.51981157831456      4.65552192636314
