# Supplementary material for: Reliable and accurate prediction of basic pKa values in nitrogen compounds: the pKa shift in supramolecular systems as a case study
Source: J Cheminform. 2023 Sep 28;15:90. doi: 10.1186/s13321-023-00763-3 (PMC10540475; doi:10.1186/s13321-023-00763-3)
Supplement: Supplementary file 1 — Additional file 1. Optimized structures of the investigated compounds, equations, tables and additional figures. [file 13321_2023_763_MOESM1_ESM.zip › Optimized_Structures/Base/52.xyz]

32
Coordinates from ORCA-job 5
  N   0.44629762932109     -1.07841397622111     -0.01598172176703
  H   0.72048422450896     -1.98006274529296      0.35326016717549
  H   1.01285052408961     -0.92645854427390     -0.84210107686083
  C   0.72148332323612     -0.03413547578473      0.96761602274195
  H   0.18667353302175     -0.28281099610406      1.88509661202610
  H   1.78235178995849      0.05891175533125      1.24182858435208
  C   0.22625275694623      1.31847688782321      0.46703356734881
  H   -0.83217747821540      1.22618461967873      0.22636888692851
  H   0.74125898777373      1.56215365960483     -0.46582977719982
  C   0.44693632366938      2.41036200742701      1.47066504669960
  C   -0.52158534028113      2.70603930393658      2.41192390531250
  C   1.65345144563954      3.10771847698866      1.49934187739336
  C   -0.31432440751112      3.68882421410949      3.37870997321880
  H   -1.47090793019771      2.18815782216339      2.41562306206689
  C   1.88477224423051      4.07706292903911      2.46552357476076
  H   2.41076794397712      2.87431403039316      0.76609912715579
  C   0.89628808039893      4.38750614907496      3.41856021294688
  O   -1.32414407496353      3.84734300969748      4.28251744023262
  O   1.14734077844072      5.26738780366633      4.44120846264060
  O   3.05783044854865      4.76170269836542      2.59407412755931
  C   -1.68958143896884      5.15931397171088      4.70264094661490
  H   -2.70030484716071      5.07318658285518      5.09302148364924
  H   -1.02855322540477      5.53635532373341      5.47820160540437
  H   -1.69332433467557      5.85305775430898      3.85997885268711
  C   1.31526605582607      6.63581496965361      4.06811585747252
  H   1.43169163802103      7.19008441417343      4.99524481210928
  H   2.19668645520096      6.77633880791776      3.44725230828022
  H   0.43557306035753      7.00498152057572      3.53574378770974
  C   4.11740408771414      4.43838698160456      1.71172425181092
  H   4.94992342296559      5.07112517392282      2.00241456837225
  H   4.41206510221203      3.39135642292270      1.80584953260210
  H   3.85585322132055      4.64593444699803      0.67187391855492
