# Supplementary material for: Reliable and accurate prediction of basic pKa values in nitrogen compounds: the pKa shift in supramolecular systems as a case study
Source: J Cheminform. 2023 Sep 28;15:90. doi: 10.1186/s13321-023-00763-3 (PMC10540475; doi:10.1186/s13321-023-00763-3)
Supplement: Supplementary file 1 — Additional file 1. Optimized structures of the investigated compounds, equations, tables and additional figures. [file 13321_2023_763_MOESM1_ESM.zip › Optimized_Structures/Base/54.xyz]

11
Coordinates from ORCA-job 16
  N   0.31016774318832     -1.35238034799908      0.18319298686557
  H   0.51235234498190     -2.31239421563351      0.43377826903676
  H   0.80012883905690     -1.17672831130802     -0.68535206558023
  C   0.80243857941808     -0.45464180487614      1.22073991470229
  H   0.53654014056703      0.56421297072218      0.93200725826294
  H   0.23273942412615     -0.65472429699269      2.13041671699643
  C   2.27976735128398     -0.52007659866968      1.52828986193518
  H   2.84735316214108     -1.23760367944749      0.94025039527432
  C   2.91166607608929      0.21268305313630      2.43505305701498
  H   3.97522394114619      0.11588582159783      2.60520039482203
  H   2.39092239800106      0.94136740947030      3.04622321066970
