# Supplementary material for: Reliable and accurate prediction of basic pKa values in nitrogen compounds: the pKa shift in supramolecular systems as a case study
Source: J Cheminform. 2023 Sep 28;15:90. doi: 10.1186/s13321-023-00763-3 (PMC10540475; doi:10.1186/s13321-023-00763-3)
Supplement: Supplementary file 1 — Additional file 1. Optimized structures of the investigated compounds, equations, tables and additional figures. [file 13321_2023_763_MOESM1_ESM.zip › Optimized_Structures/Base/55.xyz]

29
Coordinates from ORCA-job 13
  N   2.10842440333398     -0.40403572072809      0.05491922457643
  C   2.49071564132060      0.46461895480982      1.16499241402886
  H   2.17768182324127      1.47523581911707      0.90793139987508
  H   3.58779728419136      0.50194354623100      1.27887993489419
  C   1.31697592677541      1.38792301848693     -1.44825803580069
  C   1.73785183334992      2.60635530502036     -1.96859477498387
  C   -0.03603957103619      1.21212559558225     -1.16763457585460
  C   0.83008908840190      3.62889380249484     -2.21059641482211
  H   2.78952772237992      2.76024382159151     -2.17890082350028
  C   -0.94420973365753      2.23157967423385     -1.40357332912212
  H   -0.36058842161972      0.27244654991023     -0.74196783492648
  C   -0.51489854540637      3.44382911187629     -1.92933633988942
  H   1.17623569900475      4.57233925117157     -2.61216951992335
  H   -1.99215483864122      2.08082505253009     -1.17846778601578
  H   -1.22424733590010      4.24046931748183     -2.11191323198999
  C   2.29259380586104      0.26546074451037     -1.22393437530112
  H   2.15535242105278     -0.47253476021340     -2.01416026085787
  H   3.32196552736712      0.64555630805968     -1.34179754979397
  C   2.05429668401164     -2.78217972142264     -0.66888796855217
  H   1.04251138038300     -2.90025140256461     -0.28551128582575
  H   1.98529837793964     -2.56978960039729     -1.73437905447676
  H   2.57558114217944     -3.73330928570014     -0.56302573051730
  C   1.83759365323183      0.08192317556042      2.47760340416556
  H   0.75402805174600      0.09747834777144      2.37694175044850
  H   2.12777111613840     -0.91080601038869      2.81851213465965
  H   2.12052606282892      0.78732728175844      3.25855452870855
  C   2.78456335488462     -1.69538600901928      0.09582657769063
  H   2.85481540730484     -2.00121183660413      1.13758542568455
  H   3.82454203933273     -1.61077033115972     -0.26523790257834
