# Supplementary material for: Reliable and accurate prediction of basic pKa values in nitrogen compounds: the pKa shift in supramolecular systems as a case study
Source: J Cheminform. 2023 Sep 28;15:90. doi: 10.1186/s13321-023-00763-3 (PMC10540475; doi:10.1186/s13321-023-00763-3)
Supplement: Supplementary file 1 — Additional file 1. Optimized structures of the investigated compounds, equations, tables and additional figures. [file 13321_2023_763_MOESM1_ESM.zip › Optimized_Structures/Base/56.xyz]

20
Coordinates from ORCA-job 4
  N   0.20864629511052     -1.15257367866655      0.05401052403617
  H   0.51884181778634     -2.06679922070797      0.36031906401986
  H   0.60828873168057     -1.00130718658166     -0.86401988178817
  C   0.71441707563605     -0.12458034267687      0.97172167121498
  H   0.28135549874641     -0.32192413717439      1.95388669172752
  H   1.80439061389875     -0.14753989326735      1.10065276446610
  C   0.31741369897189      1.24609606135341      0.50247344903284
  C   -1.01059940656446      1.69309441233696      0.59411746428583
  C   1.27732557577294      2.07276187219484     -0.07038588562953
  C   -1.32071035993415      2.95841081641612      0.10604520141327
  C   0.95367900843636      3.33254319423124     -0.55348039432362
  H   2.30058907523236      1.72178316224742     -0.13575484950404
  C   -0.35473916255750      3.77602135178116     -0.46360244520628
  H   -2.34250097036039      3.31074465876251      0.17567566830487
  H   1.71781055768844      3.95946435127483     -0.99369546960848
  H   -0.62738071706808      4.75529012388508     -0.83497335177736
  C   -2.07374151590590      0.84111363589754      1.21545426737198
  H   -2.08337450101492     -0.15212630027140      0.77257875699862
  H   -1.90138171869363      0.71275748688609      2.28624818071295
  H   -3.05672959686161      1.29046963207898      1.09592857425249
