# Supplementary material for: Reliable and accurate prediction of basic pKa values in nitrogen compounds: the pKa shift in supramolecular systems as a case study
Source: J Cheminform. 2023 Sep 28;15:90. doi: 10.1186/s13321-023-00763-3 (PMC10540475; doi:10.1186/s13321-023-00763-3)
Supplement: Supplementary file 1 — Additional file 1. Optimized structures of the investigated compounds, equations, tables and additional figures. [file 13321_2023_763_MOESM1_ESM.zip › Optimized_Structures/Base/57.xyz]

47
Coordinates from ORCA-job 15
  N   1.38766133001388     -0.04607017713536      0.41453983978825
  C   1.45394280928000      1.11686875383948      1.27470124497149
  H   1.40589428320146      0.80836620375285      2.31773209494011
  H   2.37734233601554      1.70789369173626      1.13957360117695
  H   0.60537580527162      1.77041134575108      1.07930955997226
  C   2.44850044641307     -0.98190026476228      0.71824281156951
  H   2.42075126173524     -1.23271907071114      1.77683859130248
  H   2.31482417199091     -1.90611324576342      0.16264380797947
  H   3.45381361237766     -0.58476645100042      0.48929027967690
  C   1.36656560660751      0.34666969815554     -0.98381290068450
  H   0.61428235925074      1.12887385426452     -1.08558192356566
  H   2.33205141370984      0.79432488364624     -1.27665429718020
  C   1.01329337645400     -0.78720641602408     -1.94561289137983
  H   1.80119736727370     -1.53943422742790     -1.88895626178028
  C   -0.26920025447883     -1.46675869016022     -1.54643855119420
  C   -0.28345575750619     -2.83255813115560     -1.27205663719085
  C   -1.47266655752464     -0.78088985471716     -1.44032321668580
  C   -1.44230384924276     -3.49254763934505     -0.91142368450555
  H   0.63795633386861     -3.39797918981735     -1.34704645167142
  C   -2.64998043353633     -1.42382667041407     -1.08404794894066
  H   -1.50590594121043      0.27438437428401     -1.66659929767071
  C   -2.64017223256561     -2.78931762153547     -0.81265039953708
  H   -1.44074440266267     -4.55265017038761     -0.69934851087675
  H   -3.56105954367213     -0.84886258884421     -1.01854778861273
  C   0.52956757099914     -1.41115397799700     -4.34679787214158
  H   -0.49263231962439     -1.64157867450156     -4.06028571734596
  H   1.10796807723124     -2.30935902214825     -4.12558552681647
  C   0.59866597553402     -1.08108135926262     -5.84818558277872
  H   -0.40445682161074     -0.91940944795626     -6.24042306541615
  H   0.99316293888311     -1.95197583543637     -6.37566212985174
  C   1.47613113965448      0.12147176621465     -6.17261777086578
  H   0.93036444029688      1.04192530022670     -5.97065954549971
  H   1.72255543515850      0.12567256499675     -7.23568180563025
  C   2.74451243959290      0.08549663031105     -5.34042708079021
  H   3.40264985156535      0.91276127314525     -5.60821719674584
  H   3.29501792860091     -0.82656694802238     -5.58366243221148
  C   2.45841046477546      0.11850716076296     -3.83186985935689
  H   3.16922581629688     -0.52708213787931     -3.31542281463029
  H   2.64170208820747      1.12085841274023     -3.43834605507208
  C   1.03450514919705     -0.30455020135741     -3.42970232732467
  O   -3.73524548070951     -3.51911619756200     -0.44873088833653
  C   -4.97345383935525     -2.84138311127455     -0.33674909149505
  H   -5.70096151441686     -3.59146458110503     -0.04307952993331
  H   -4.93850351532196     -2.05940218356557      0.42538229091750
  H   -5.27980198933645     -2.39921359556141     -1.28762919714617
  O   0.11469708466723      0.79136509291471     -3.61438930784896
  H   0.56285553865038      1.60128667608886     -3.34722856358067
