# Supplementary material for: Reliable and accurate prediction of basic pKa values in nitrogen compounds: the pKa shift in supramolecular systems as a case study
Source: J Cheminform. 2023 Sep 28;15:90. doi: 10.1186/s13321-023-00763-3 (PMC10540475; doi:10.1186/s13321-023-00763-3)
Supplement: Supplementary file 1 — Additional file 1. Optimized structures of the investigated compounds, equations, tables and additional figures. [file 13321_2023_763_MOESM1_ESM.zip › Optimized_Structures/Base/58.xyz]

17
Coordinates from ORCA-job 17
  N   0.40345120429705     -1.12669084692322     -0.03240656306645
  H   -0.60580512252832     -1.21629547429604     -0.06084151678794
  H   0.75824462879818     -2.07591932046512     -0.00849532234084
  C   0.78698827105689     -0.44295294029876      1.20857996326378
  H   0.39320071041389      0.57247143571885      1.16196833392685
  H   1.87340466128379     -0.35351489582467      1.21475810024282
  C   0.31998005043222     -1.11748443954061      2.47082865385290
  C   1.10154903998765     -2.08960450772432      3.09152306241389
  C   -0.93218079554853     -0.83125552121401      3.01103988625418
  C   0.64140827467353     -2.76777219979489      4.21041628308334
  H   2.08429377392677     -2.31555081806914      2.69347365817568
  C   -1.39751472997947     -1.50573466564847      4.12979308157040
  H   -1.54780643422781     -0.06733509875794      2.54979615003428
  C   -0.61146328713963     -2.47810254028844      4.73280858947725
  H   1.26487123652246     -3.51683707539850      4.68100302058953
  H   -2.37079187328217     -1.26609310763328      4.53790388823444
  H   -0.97092960868647     -3.00272798384143      5.60815073107586
