# Supplementary material for: Reliable and accurate prediction of basic pKa values in nitrogen compounds: the pKa shift in supramolecular systems as a case study
Source: J Cheminform. 2023 Sep 28;15:90. doi: 10.1186/s13321-023-00763-3 (PMC10540475; doi:10.1186/s13321-023-00763-3)
Supplement: Supplementary file 1 — Additional file 1. Optimized structures of the investigated compounds, equations, tables and additional figures. [file 13321_2023_763_MOESM1_ESM.zip › Optimized_Structures/Base/59.xyz]

18
Coordinates from ORCA-job 6
  N   -0.00766469660561     -0.18537960895830      0.07036431613055
  C   1.19660037761048      0.61575632672836     -0.12653869642461
  C   -1.21419577535697      0.62494737880873      0.17618539256187
  C   2.38427539832217     -0.23859986146002     -0.41396385246324
  C   -2.40947729879519     -0.23816111444383      0.39634335093780
  C   3.49648563889767     -0.26290248909842      0.30493707905727
  C   -3.47940411405075     -0.25712426925122     -0.38648628310461
  H   1.37191337749901      1.20296422927453      0.77628146807503
  H   1.07674195482203      1.34172569876477     -0.95207103573599
  H   -1.37770007581237      1.27811982842262     -0.69648534541556
  H   -1.08672069194528      1.28767615136573      1.03786284446990
  H   -0.11733926669575     -0.82634773470758     -0.70711366567812
  H   2.30982955110203     -0.86925311365739     -1.29699286615515
  H   -2.35389265984321     -0.89575618128608      1.25784468253140
  H   4.33601495123039     -0.89000386805788      0.03636274557830
  H   3.61245637907077      0.34637303132418      1.19300589476128
  H   -4.32435052013835     -0.90126180207725     -0.18290479581525
  H   -3.55627252931108      0.37883739830906     -1.26065123331088
