# Supplementary material for: Reliable and accurate prediction of basic pKa values in nitrogen compounds: the pKa shift in supramolecular systems as a case study
Source: J Cheminform. 2023 Sep 28;15:90. doi: 10.1186/s13321-023-00763-3 (PMC10540475; doi:10.1186/s13321-023-00763-3)
Supplement: Supplementary file 1 — Additional file 1. Optimized structures of the investigated compounds, equations, tables and additional figures. [file 13321_2023_763_MOESM1_ESM.zip › Optimized_Structures/Base/6.xyz]

22
Coordinates from ORCA-job 10
  N   0.55050854949430     -0.91004771773051     -0.08903496430680
  H   0.51879409489999     -1.89469616435142      0.15235028132951
  C   0.81110590873235     -0.14110317148714      1.11675077121577
  H   0.79032182939674      0.91846868309133      0.84905377893137
  H   1.81775860696690     -0.33035453027672      1.53000482651125
  C   1.55011754882813     -0.71386305296837     -1.12597843295168
  H   1.53417352587479      0.34123183580476     -1.41116198530817
  H   2.57589025476132     -0.91684643461826     -0.77002792081524
  C   1.26760945428499     -1.56644108476172     -2.34855680671907
  H   1.26834405791053     -2.62145935211311     -2.05810724099588
  H   0.25829382270429     -1.34709759949967     -2.69941735549443
  C   2.27476899869736     -1.34888475076545     -3.46434000523733
  H   3.28824262274041     -1.58693591866678     -3.13993876124565
  H   2.05143799812065     -1.97351986102207     -4.32806028925026
  H   2.27414990846884     -0.31165759547701     -3.80058150947966
  C   -0.22877473712534     -0.40697117967596      2.18881752377740
  H   -0.21900721591931     -1.47149429032619      2.44214227533043
  H   -1.21641093685945     -0.20128949938670      1.77380109413907
  C   -0.00239471723270      0.41351901032287      3.44680717290300
  H   -0.04066625997984      1.48213799678662      3.23364762042712
  H   -0.76007554289829      0.20200957681022      4.19996383081108
  H   0.97081222813333      0.20289510031127      3.89106609642816
