# Supplementary material for: Reliable and accurate prediction of basic pKa values in nitrogen compounds: the pKa shift in supramolecular systems as a case study
Source: J Cheminform. 2023 Sep 28;15:90. doi: 10.1186/s13321-023-00763-3 (PMC10540475; doi:10.1186/s13321-023-00763-3)
Supplement: Supplementary file 1 — Additional file 1. Optimized structures of the investigated compounds, equations, tables and additional figures. [file 13321_2023_763_MOESM1_ESM.zip › Optimized_Structures/Base/60.xyz]

23
Coordinates from ORCA-job 11
  N   1.89134144861988     -0.46797205358073      0.03332614817083
  C   2.60694817852038     -1.72380338530957      0.12780773976099
  H   2.33957615934900     -2.23123448640588      1.05314442654910
  H   2.33261202815138     -2.37192959023358     -0.70309371412016
  H   3.70381892460010     -1.60166221097238      0.11577835740871
  C   2.17641985730051      0.38894949118046      1.16813222543441
  H   1.59762144100301      1.30608524222316      1.09604872166473
  H   1.89722279046413     -0.11757358908859      2.09019700533336
  H   3.24296665798694      0.66346113743135      1.23778433565252
  C   2.16256652176715      0.20310449903935     -1.22932371978912
  H   2.02376371121065     -0.53220719832705     -2.02509238513326
  H   3.21283905737623      0.53734212632317     -1.29662169619061
  C   1.25230468893217      1.37254255360387     -1.47855455452227
  C   1.76208543017422      2.61713558069542     -1.82817510709404
  C   -0.12893009227697      1.21825131078789     -1.38106410361056
  C   0.91466647978738      3.68806669751434     -2.08095597718629
  H   2.83475642704471      2.75222841259813     -1.89647950862849
  C   -0.97747542233241      2.28527295201882     -1.62637001853638
  H   -0.52740845218758      0.25616170959968     -1.08791422013652
  C   -0.45827350861175      3.52431658148339     -1.98169717544535
  H   1.32886048054880      4.65102254079324     -2.34973809208348
  H   -2.04839740226407      2.15123780981713     -1.54525896306275
  H   -1.12148540516388      4.35750386880836     -2.17417972443534
