# Supplementary material for: Reliable and accurate prediction of basic pKa values in nitrogen compounds: the pKa shift in supramolecular systems as a case study
Source: J Cheminform. 2023 Sep 28;15:90. doi: 10.1186/s13321-023-00763-3 (PMC10540475; doi:10.1186/s13321-023-00763-3)
Supplement: Supplementary file 1 — Additional file 1. Optimized structures of the investigated compounds, equations, tables and additional figures. [file 13321_2023_763_MOESM1_ESM.zip › Optimized_Structures/Base/61.xyz]

21
Coordinates from ORCA-job 12
  N   -0.00003098700062      0.01208737619399     -0.19751108116528
  C   1.20579722574588      0.66200222020829      0.30124782864341
  C   -1.20540328171715      0.66156530455419      0.30295658619503
  C   0.00044349799228     -1.41005114002372      0.09503748609663
  C   2.43021354674131      0.21587666396993     -0.42471496451887
  C   -2.43067218263364      0.21500827323443     -0.42129365960997
  C   3.52891227373634     -0.24647565085701      0.15447475693576
  C   -3.52801124229593     -0.24863931689481      0.15943935886628
  H   1.08313863364683      1.73707768127774      0.14499610343670
  H   1.33983732816286      0.51317961590052      1.38685391901983
  H   -1.33788702559242      0.51262854692776      1.38873752417938
  H   -1.08330862895391      1.73667966976299      0.14656741777373
  H   -0.88159710682852     -1.87680185537693     -0.33452614441970
  H   0.00117481102233     -1.61752960381382      1.17882643520879
  H   0.88213665102273     -1.87643737958723     -0.33563813747762
  H   2.38015954287045      0.30091528640498     -1.50589618348176
  H   -2.38251963662770      0.30077532344307     -1.50250181834526
  H   4.40076067457185     -0.52941885821949     -0.41997860647847
  H   3.60058112576027     -0.35613399808693      1.23004429263348
  H   -4.40059768723117     -0.53196415629112     -0.41370289693359
  H   -3.59773753239207     -0.35903400272684      1.23506178344149
