# Supplementary material for: Reliable and accurate prediction of basic pKa values in nitrogen compounds: the pKa shift in supramolecular systems as a case study
Source: J Cheminform. 2023 Sep 28;15:90. doi: 10.1186/s13321-023-00763-3 (PMC10540475; doi:10.1186/s13321-023-00763-3)
Supplement: Supplementary file 1 — Additional file 1. Optimized structures of the investigated compounds, equations, tables and additional figures. [file 13321_2023_763_MOESM1_ESM.zip › Optimized_Structures/Base/62.xyz]

11
Coordinates from ORCA-job 19
  N   0.31633648636683     -1.10931329834363      0.00681181037415
  H   0.63589541170572     -2.06896117346186     -0.03326228494508
  H   0.63071743113012     -0.65966557430410     -0.84385534626540
  C   0.86674753231708     -0.43619176220256      1.17334572005039
  H   0.47891914931665      0.58268490664037      1.19446796162539
  H   0.48213433422098     -0.93000860937718      2.06623370204669
  C   2.38806371598940     -0.40051392770906      1.22952822063058
  H   2.78484087744419     -1.41484879465546      1.24111359666755
  H   2.78152342638943      0.11674302323275      0.35539276220454
  S   2.92618514630418      0.48239489790641      2.75459303152790
  H   4.25183648881541      0.35838031227432      2.53943082608330
