# Supplementary material for: Reliable and accurate prediction of basic pKa values in nitrogen compounds: the pKa shift in supramolecular systems as a case study
Source: J Cheminform. 2023 Sep 28;15:90. doi: 10.1186/s13321-023-00763-3 (PMC10540475; doi:10.1186/s13321-023-00763-3)
Supplement: Supplementary file 1 — Additional file 1. Optimized structures of the investigated compounds, equations, tables and additional figures. [file 13321_2023_763_MOESM1_ESM.zip › Optimized_Structures/Base/63.xyz]

28
Coordinates from ORCA-job 14
  N   3.53647205925706      1.11671163782371     -0.05965952285396
  O   0.18884385315625     -2.29316499421297     -0.39970027433271
  N   1.24874051422011     -0.44136163929870      0.40042229629113
  C   1.27013231181768      0.95913202917580      0.78871774179843
  C   2.56209013588601     -1.06684574668111      0.36663581197058
  C   2.21855507498088      1.73187043766121     -0.10936181925587
  C   3.49222118972465     -0.26469882979059     -0.52284780337358
  C   0.15047679466550     -1.12369626787939     -0.02805509094150
  C   -1.15120376465294     -0.37862076228258     -0.02263135512958
  C   -1.55807118194210      0.33021111361145     -1.14805271839250
  C   -1.99673437522187     -0.45991696143944      1.07837839698657
  C   -2.79492980194133      0.95718929830247     -1.16872763053863
  C   -3.23297971367398      0.16832085623335      1.05664850171063
  C   -3.63405778539171      0.87956818354079     -0.06573138260333
  H   1.61349641583497      1.03532279259133      1.82382426954600
  H   0.26846893863576      1.36929472441508      0.73226133819521
  H   2.43976882273406     -2.08096900827220      0.00226482308067
  H   2.96513786168134     -1.09987274054832      1.38148625264247
  H   1.79131221814664      1.75108660835770     -1.12564910873247
  H   2.29155810635622      2.76101168270749      0.24240118426401
  H   4.49534916466254     -0.68771245286863     -0.47232296090170
  H   3.14035529131839     -0.35543334395190     -1.56281490635262
  H   4.18894626659967      1.64935930744722     -0.61940243028401
  H   -0.90530222079858      0.38646705354964     -2.00972691182987
  H   -1.68601264189867     -1.02060340020898      1.95033117493947
  H   -3.10531916338609      1.50524599744791     -2.04851947175765
  H   -3.88557603547915      0.09957070381159      1.91690894824489
  H   -4.59913833529134      1.36833372075808     -0.08227735239008
