# Supplementary material for: Reliable and accurate prediction of basic pKa values in nitrogen compounds: the pKa shift in supramolecular systems as a case study
Source: J Cheminform. 2023 Sep 28;15:90. doi: 10.1186/s13321-023-00763-3 (PMC10540475; doi:10.1186/s13321-023-00763-3)
Supplement: Supplementary file 1 — Additional file 1. Optimized structures of the investigated compounds, equations, tables and additional figures. [file 13321_2023_763_MOESM1_ESM.zip › Optimized_Structures/Base/64.xyz]

25
Coordinates from ORCA-job 13
  N   0.00835276028736     -0.03618971544517     -0.18359988931353
  O   0.60522156053779     -3.65698183946897     -0.02199617398279
  O   -3.42274546363255      1.26146646539764      0.00243808429874
  O   2.87334155994599      2.33316410964550      0.08145444244156
  C   -0.04458300055866     -1.43984924841719     -0.56424301139318
  C   -1.18376029651681      0.70961135595184     -0.55616752966041
  C   1.24628650177324      0.62220415590708     -0.56623409037826
  C   0.63143063349093     -2.31887394388718      0.46729137974892
  C   -2.27508168901548      0.56726332111597      0.48393797533179
  C   1.66724045986607      1.67339274145684      0.44843816665799
  H   0.40857878377689     -1.62274528039413     -1.54848277030313
  H   -1.08464306884884     -1.75133434705416     -0.64413690004961
  H   -1.57581781415216      0.40476362665869     -1.53648069400495
  H   -0.93552101914728      1.76628948504376     -0.64082481134111
  H   1.17518756037312      1.07898897202890     -1.56836304774924
  H   2.04318149760377     -0.11684712579740     -0.62711122986391
  H   0.09606875670917     -2.22467503021591      1.41779229976039
  H   1.66019900034463     -1.97958483855684      0.63284553448793
  H   -1.91691715517893      0.98360702909032      1.43105657900192
  H   -2.49691034617660     -0.49278860465370      0.65176752230981
  H   1.86527408035862      1.18648129256678      1.40137339177166
  H   0.85842349279784      2.39295144820333      0.61790752252816
  H   1.02620001019182     -4.22374783375271      0.63196092433254
  H   -4.11684858164980      1.18957214216808      0.66511187418619
  H   2.70513177681987      2.83946166240866     -0.72133554881749
