# Supplementary material for: Reliable and accurate prediction of basic pKa values in nitrogen compounds: the pKa shift in supramolecular systems as a case study
Source: J Cheminform. 2023 Sep 28;15:90. doi: 10.1186/s13321-023-00763-3 (PMC10540475; doi:10.1186/s13321-023-00763-3)
Supplement: Supplementary file 1 — Additional file 1. Optimized structures of the investigated compounds, equations, tables and additional figures. [file 13321_2023_763_MOESM1_ESM.zip › Optimized_Structures/Base/65.xyz]

11
Coordinates from ORCA-job 17
  N   2.48398463179486     -0.01213230385820      0.00189917966198
  N   -2.36513619303536     -0.32709108688438     -0.00724895255035
  C   1.11106862345976     -0.46744969588637     -0.00196682240860
  C   0.04794269192471      0.65509431103056      0.00050609680164
  C   -1.30536074278424      0.13798952777402     -0.00383284557679
  H   0.95395888435668     -1.09685167081121     -0.87650927654046
  H   0.95117686988866     -1.10325011992161      0.86743191322454
  H   0.18149132244853      1.28752937562847      0.87961467554822
  H   0.18462293564361      1.29435514014766     -0.87316269364073
  H   2.68253796203434      0.54976760194511      0.81916145204976
  H   2.68531301426846      0.55523892083594     -0.81089272656922
