# Supplementary material for: Reliable and accurate prediction of basic pKa values in nitrogen compounds: the pKa shift in supramolecular systems as a case study
Source: J Cheminform. 2023 Sep 28;15:90. doi: 10.1186/s13321-023-00763-3 (PMC10540475; doi:10.1186/s13321-023-00763-3)
Supplement: Supplementary file 1 — Additional file 1. Optimized structures of the investigated compounds, equations, tables and additional figures. [file 13321_2023_763_MOESM1_ESM.zip › Optimized_Structures/Base/66.xyz]

23
Coordinates from ORCA-job 16
  N   0.53616211018927     -0.04463338350539      0.22099587496838
  N   -2.40390037805126      0.48797087546711     -1.44348551915784
  C   -0.85239551831701      0.09369629866381      0.64476426261546
  C   1.02641165097729      1.08292103617693     -0.57813645593591
  C   0.80013636116143     -1.32708646340622     -0.43618728890138
  C   -1.05215783392638      1.16557538969915      1.70994988662074
  C   2.51269828443198      1.31625459897114     -0.39351991168796
  C   0.78571477652762     -2.51126017222657      0.50926805682703
  C   -1.75920116748744      0.31003015041742     -0.49806455001965
  H   -1.14447126140894     -0.85579041579406      1.09079575872013
  H   0.78723390576379      0.94316952171888     -1.64101456707882
  H   0.49556752482181      1.98065772999502     -0.27083885230083
  H   0.10457394543276     -1.49412736042862     -1.27238916964374
  H   1.79057038852097     -1.25586344506076     -0.87971690368000
  H   -0.84362691267562      2.16241995120572      1.33252984347212
  H   -2.07946940758883      1.15500464022437      2.06731915228870
  H   -0.38260269220274      0.95993596009597      2.54092274436956
  H   2.73910662511824      1.52196594170283      0.65079036387932
  H   3.10705090146444      0.45723408660302     -0.70010706737888
  H   2.83739822300155      2.16653088368350     -0.99249588337159
  H   1.46854172720596     -2.34486195993931      1.34032043035991
  H   -0.20222784479842     -2.71634408751885      0.91900251800672
  H   1.09928659183954     -3.41059977674506     -0.01900272297144
