# Supplementary material for: Reliable and accurate prediction of basic pKa values in nitrogen compounds: the pKa shift in supramolecular systems as a case study
Source: J Cheminform. 2023 Sep 28;15:90. doi: 10.1186/s13321-023-00763-3 (PMC10540475; doi:10.1186/s13321-023-00763-3)
Supplement: Supplementary file 1 — Additional file 1. Optimized structures of the investigated compounds, equations, tables and additional figures. [file 13321_2023_763_MOESM1_ESM.zip › Optimized_Structures/Base/67.xyz]

10
Coordinates from ORCA-job 12
  N   -1.92988704062633      0.12347286043871      0.10761506273895
  F   0.66880743541399      1.26550258088330     -0.13541379722652
  F   1.58844512584237     -0.74548195640293      0.00582823429933
  C   -0.74968964801382     -0.61675196727392     -0.30643952875232
  C   0.47401865926968     -0.01529579473886      0.33653324061359
  H   -0.56951997339013     -0.66054854341593     -1.38869381968206
  H   -0.82998554656609     -1.64181679527053      0.05376214004572
  H   0.40511453870326      0.04201363177334      1.42286480933208
  H   -2.76705497708962     -0.36695209584710     -0.17263216069168
  H   -1.94914857354330      1.02775807985391     -0.34422418067708
