# Supplementary material for: Reliable and accurate prediction of basic pKa values in nitrogen compounds: the pKa shift in supramolecular systems as a case study
Source: J Cheminform. 2023 Sep 28;15:90. doi: 10.1186/s13321-023-00763-3 (PMC10540475; doi:10.1186/s13321-023-00763-3)
Supplement: Supplementary file 1 — Additional file 1. Optimized structures of the investigated compounds, equations, tables and additional figures. [file 13321_2023_763_MOESM1_ESM.zip › Optimized_Structures/Base/68.xyz]

32
Coordinates from ORCA-job 13
  N   -3.27524146230137      1.99998778434009     -0.02328433886778
  S   -0.60358539242178     -1.58848350548901      0.08054986369920
  O   -0.74930467331857     -2.33760500157015     -1.17607454829870
  O   -0.70278797207622     -2.23267859806131      1.39835554168409
  N   -1.81072075264504     -0.38769095637919      0.05419482817518
  C   -1.85891301501155      0.48280770816661      1.22948261257698
  C   -1.94371135204676      0.35106803781054     -1.20168705531510
  C   -3.16951266706380      1.24242262259165      1.21519405559147
  C   -3.25385820930140      1.11138517132611     -1.17616725230343
  C   0.95470404310919     -0.69966935212754      0.01833806416724
  C   1.55844230235436     -0.29578434196611      1.20034519889889
  C   1.50781971733264     -0.37098898582142     -1.21094425400062
  C   2.72590957097623      0.44689470193657      1.14329284027047
  C   2.67546031380138      0.37282493411094     -1.24867179842473
  C   3.30304969403386      0.79416750905825     -0.07720516686949
  C   4.58364884872714      1.56746452662957     -0.12747320277287
  H   -1.02674373939155      1.19655833024792      1.22342968957318
  H   -1.78975154998701     -0.13524065812019      2.11888778300978
  H   -1.93548284359816     -0.36006239991147     -2.02136542757939
  H   -1.11581816587027      1.05789183551143     -1.33406581411459
  H   -3.99024724716529      0.52177927012409      1.34960136105707
  H   -3.18551142410959      1.93305668973907      2.05808648686097
  H   -3.33519133576287      1.70535337627661     -2.08619354620466
  H   -4.07689721253070      0.38113389809242     -1.16998725665518
  H   -4.12664342921969      2.54577644463567     -0.02311928524446
  H   1.12689249467978     -0.58151501748304      2.14818065654959
  H   1.03864433698213     -0.71516188229773     -2.12077488029461
  H   3.20116135948816      0.75795612239228      2.06497756963165
  H   3.11127292288378      0.62586845295951     -2.20688809284987
  H   4.64709912848121      2.18043695012052     -1.02409409139736
  H   4.69246660819801      2.21796437199084      0.73770508039533
  H   5.44255110277372      0.89418196116647     -0.13522562094826
