# Supplementary material for: Reliable and accurate prediction of basic pKa values in nitrogen compounds: the pKa shift in supramolecular systems as a case study
Source: J Cheminform. 2023 Sep 28;15:90. doi: 10.1186/s13321-023-00763-3 (PMC10540475; doi:10.1186/s13321-023-00763-3)
Supplement: Supplementary file 1 — Additional file 1. Optimized structures of the investigated compounds, equations, tables and additional figures. [file 13321_2023_763_MOESM1_ESM.zip › Optimized_Structures/Base/69.xyz]

17
Coordinates from ORCA-job 18
  N   1.54967425624666     -0.01538651361846     -0.22966400472582
  N   -3.24226550759606      0.45309961100698      0.07540330691905
  C   0.22106182032385      0.39630061859392      0.18127366904400
  C   -0.86746094453477     -0.49066699848779     -0.43001665406616
  C   1.95586250847381     -1.27448488292399      0.36799352543872
  C   2.52429587227960      1.02564242165288      0.04697974318936
  C   -2.19399157127816      0.02196868132706     -0.15655142152066
  H   0.10503333453450      0.41092981132331      1.27741102116796
  H   0.06014941690936      1.41553819946371     -0.16484818413682
  H   -0.71635587230412     -0.54647244130040     -1.50806618461913
  H   -0.81099126296739     -1.50838791464486     -0.04606236588742
  H   1.29110439770154     -2.08100587734756      0.06829209376285
  H   1.97589325988140     -1.23901493437706      1.46981633577699
  H   2.95328899140224     -1.53530463789890      0.02153065738393
  H   3.49884485859177      0.72276523499715     -0.33051963080788
  H   2.63080516566306      1.24605539853873      1.12150557838081
  H   2.24085127667271      1.94532422369528     -0.46087748529979
