# Supplementary material for: Reliable and accurate prediction of basic pKa values in nitrogen compounds: the pKa shift in supramolecular systems as a case study
Source: J Cheminform. 2023 Sep 28;15:90. doi: 10.1186/s13321-023-00763-3 (PMC10540475; doi:10.1186/s13321-023-00763-3)
Supplement: Supplementary file 1 — Additional file 1. Optimized structures of the investigated compounds, equations, tables and additional figures. [file 13321_2023_763_MOESM1_ESM.zip › Optimized_Structures/Base/7.xyz]

16
Coordinates from ORCA-job 8
  N   0.60856091300794     -1.07103856407230     -0.03447193322815
  H   0.80813495133214     -1.98314988349061      0.36176320822404
  C   1.53249294234592     -0.82105405796478     -1.12920387481697
  H   1.25965776527625      0.13443422966408     -1.58271579281220
  H   2.57468184223785     -0.70739591888159     -0.78353706900748
  C   0.67740652843119     -0.07308436659947      1.02086593897464
  H   0.39547127618571      0.88916775659440      0.58756071003213
  H   1.70164084167062      0.05722387173262      1.41133770517247
  C   1.46075453876725     -1.91670022045072     -2.17165224855757
  H   2.12945197745467     -1.70496982548612     -3.00486739478806
  H   1.75563007969643     -2.88048852186752     -1.75330496499657
  H   0.44800284892818     -2.01585105575742     -2.55768912374366
  C   -0.26048590059494     -0.41026316083317      2.16063946867793
  H   0.01533557528147     -1.35405489255035      2.63377431673408
  H   -0.23042154726897      0.36085100871007      2.92918371909221
  H   -1.28431463275172     -0.50222639874712      1.80301733504316
