# Supplementary material for: Reliable and accurate prediction of basic pKa values in nitrogen compounds: the pKa shift in supramolecular systems as a case study
Source: J Cheminform. 2023 Sep 28;15:90. doi: 10.1186/s13321-023-00763-3 (PMC10540475; doi:10.1186/s13321-023-00763-3)
Supplement: Supplementary file 1 — Additional file 1. Optimized structures of the investigated compounds, equations, tables and additional figures. [file 13321_2023_763_MOESM1_ESM.zip › Optimized_Structures/Base/70.xyz]

33
Coordinates from ORCA-job 15
  N   1.61219640116084      1.09455594943987      0.26915596520109
  N   5.53005424925180     -1.69621935297116     -0.07767044969343
  C   0.23363395162355      0.69660152813025      0.58040883378243
  C   -0.46455728873908     -0.08198715391427     -0.55471469154990
  C   2.50944307845820      0.00471395086165     -0.05339358128813
  C   0.15445726043540     -0.04088447828911      1.90472433730877
  C   -1.94194029711065     -0.21489545389119     -0.34973692086453
  C   1.69641610248857      2.18381642197707     -0.68205237209188
  C   3.93724497350037      0.30253702783920      0.42681382985409
  C   -2.50818767685104     -1.40571380709787      0.09771040732961
  C   -2.78381379445784      0.87545927344866     -0.56468058908017
  C   -3.87262175544646     -1.50640962274364      0.32750130515148
  C   -4.14783693146441      0.78051940058537     -0.33697527114262
  C   -4.69784513293506     -0.41244575337291      0.11175354517612
  C   4.83975608798333     -0.79695964699503      0.15431826933390
  H   -0.30879083945213      1.63573460720346      0.70610028153742
  H   -0.01473561141755     -1.07168932994824     -0.63924704487757
  H   -0.27617637108835      0.43190361855436     -1.49818081254691
  H   2.17480044079559     -0.89942869137980      0.44623413324476
  H   2.53344719575790     -0.22202662652328     -1.12836429566328
  H   0.60247029569905     -1.03333059730567      1.85469147740863
  H   -0.88353391135317     -0.17548080666564      2.19867514815473
  H   0.66539766132860      0.52421510869576      2.68095755985714
  H   1.04947284097528      2.99872314476961     -0.36429673241040
  H   1.41521354683590      1.90475197464875     -1.70923569022678
  H   2.71060444363809      2.57721941360228     -0.72134684275637
  H   4.32922368318374      1.19861049652009     -0.05289814760366
  H   3.91710839080309      0.50017441738550      1.49787429300605
  H   -1.87053367055955     -2.26426672039692      0.26930599278254
  H   -2.36458290564677      1.80822574860238     -0.92356892218280
  H   -4.29212508836190     -2.44254337882680      0.67194568507690
  H   -4.78431514471664      1.63735300427064     -0.51532688247514
  H   -5.76254418431870     -0.48933366621337      0.28781818224794
