# Supplementary material for: Reliable and accurate prediction of basic pKa values in nitrogen compounds: the pKa shift in supramolecular systems as a case study
Source: J Cheminform. 2023 Sep 28;15:90. doi: 10.1186/s13321-023-00763-3 (PMC10540475; doi:10.1186/s13321-023-00763-3)
Supplement: Supplementary file 1 — Additional file 1. Optimized structures of the investigated compounds, equations, tables and additional figures. [file 13321_2023_763_MOESM1_ESM.zip › Optimized_Structures/Base/71.xyz]

17
Coordinates from ORCA-job 8
  N   2.18415894047205     -0.00012533706837      0.26126513840669
  C   -2.04818984652004      0.00014974190035     -0.57578443550593
  C   -0.57232244571953      0.00005723405844     -0.31820503682545
  C   -2.85518216822506     -0.00004237998272      0.72032541274589
  C   0.14145468813122      1.18470614320332     -0.16762259381604
  C   0.14134790331375     -1.18468817083699     -0.16786936246855
  C   1.49697976396848      1.13498798483293      0.11708883390130
  C   1.49687781943979     -1.13514667699364      0.11684893987929
  H   -2.31452798552832      0.87555804717240     -1.16948141739687
  H   -2.31458743249982     -0.87503481258200     -1.16978529299312
  H   -2.62745730945263     -0.87875388815746      1.32190690003058
  H   -3.92460274507543      0.00004918435381      0.51357807853981
  H   -2.62736443515724      0.87843560594267      1.32221192383074
  H   -0.35391929322517      2.14190271912928     -0.27589814698906
  H   -0.35410244241526     -2.14182216517860     -0.27634667696211
  H   2.06400957341058      2.05226672456544      0.23195294081750
  H   2.06382741508264     -2.05249995435886      0.23151479480534
