# Supplementary material for: Reliable and accurate prediction of basic pKa values in nitrogen compounds: the pKa shift in supramolecular systems as a case study
Source: J Cheminform. 2023 Sep 28;15:90. doi: 10.1186/s13321-023-00763-3 (PMC10540475; doi:10.1186/s13321-023-00763-3)
Supplement: Supplementary file 1 — Additional file 1. Optimized structures of the investigated compounds, equations, tables and additional figures. [file 13321_2023_763_MOESM1_ESM.zip › Optimized_Structures/Base/72.xyz]

23
Coordinates from ORCA-job 11
  N   -1.32478197611212     -0.77522677617941      0.59164075892893
  C   -2.42541584867796     -0.03040105534641      0.50568702587996
  C   -2.42732917689227      1.32427786279113      0.20016521039030
  C   -1.22599113518173      1.98337587681109     -0.03852505825018
  C   -0.07379558102085      1.20135255733069      0.05227295062137
  H   0.90465898823450      1.62945025526407     -0.11708378098842
  C   -0.17011156978832     -0.14333358091105      0.36315561618588
  H   0.72630315518738     -0.74970168424103      0.43329801650051
  H   -3.36362164378822     -0.54237522080040      0.69090194686521
  H   -3.37245149985027      1.84372495885722      0.15343705111622
  C   -1.13451397596760      3.46492871733528     -0.37861865718593
  C   -0.29231732250586      4.17235311272303      0.69075714665102
  H   -0.22064590637238      5.23705016135120      0.46976351241640
  H   -0.74021952021503      4.06039591759411      1.67703596608939
  H   0.71962040996191      3.77596530052039      0.73819185520932
  C   -2.50613717036426      4.13234775702832     -0.43214042273457
  H   -2.39234893282977      5.18676636480641     -0.67830150228850
  H   -3.14493222569504      3.68645122974540     -1.19300280258653
  H   -3.02236005929708      4.07426212879568      0.52490330236319
  C   -0.46255861332657      3.62537114206044     -1.74819908965655
  H   0.54487649456377      3.21554125815975     -1.75607034751094
  H   -1.03392160961153      3.11917270348710     -2.52483996764639
  H   -0.39290528045067      4.68045101281693     -2.01172873036969
