# Supplementary material for: Reliable and accurate prediction of basic pKa values in nitrogen compounds: the pKa shift in supramolecular systems as a case study
Source: J Cheminform. 2023 Sep 28;15:90. doi: 10.1186/s13321-023-00763-3 (PMC10540475; doi:10.1186/s13321-023-00763-3)
Supplement: Supplementary file 1 — Additional file 1. Optimized structures of the investigated compounds, equations, tables and additional figures. [file 13321_2023_763_MOESM1_ESM.zip › Optimized_Structures/Base/73.xyz]

5
Coordinates from ORCA-job 3
  N   0.30024906634359     -1.25472192099111      0.06653204661648
  H   0.75779268899508     -2.14961745311644      0.22064083620386
  H   0.74690970970090     -0.86502529782601     -0.75962499292889
  O   0.80864722413953     -0.42871330444104      1.14317755474406
  H   -0.00629868917909     -0.12202202362540      1.55607455536449
