# Supplementary material for: Reliable and accurate prediction of basic pKa values in nitrogen compounds: the pKa shift in supramolecular systems as a case study
Source: J Cheminform. 2023 Sep 28;15:90. doi: 10.1186/s13321-023-00763-3 (PMC10540475; doi:10.1186/s13321-023-00763-3)
Supplement: Supplementary file 1 — Additional file 1. Optimized structures of the investigated compounds, equations, tables and additional figures. [file 13321_2023_763_MOESM1_ESM.zip › Optimized_Structures/Base/74.xyz]

17
Coordinates from ORCA-job 6
  N   -0.01072202810208     -1.10229233352865      0.03018270846901
  C   2.00703672264399      0.12037407411049      0.54765979160478
  C   0.53071676096661      0.09672125922265      0.28781630211560
  C   2.81431042868530     -0.12691319166846     -0.72272629765395
  C   -0.23066145748716      1.26296804732042      0.28165318009871
  C   -1.58542156988765      1.18974262358704      0.00213227893447
  C   -2.14551759245962     -0.04891555391430     -0.26415197360080
  C   -1.31441903960632     -1.15933065724660     -0.23672213136898
  H   2.28816041748657      1.07661052087709      0.98987745891548
  H   2.23985321167354     -0.65515068612611      1.27806178489238
  H   2.53835378653116     -1.08197577163012     -1.16403998078953
  H   3.88231741838712     -0.14376518491975     -0.50932744871927
  H   2.63062020672181      0.65119565553712     -1.46327547330586
  H   0.23687655058511      2.21526234165059      0.49523276174709
  H   -2.19342803774006      2.08501507879972     -0.00448694741298
  H   -3.19851961853302     -0.15672130645404     -0.48559037149398
  H   -1.71475615986529     -2.14752491561709     -0.43659564243215
