# Supplementary material for: Reliable and accurate prediction of basic pKa values in nitrogen compounds: the pKa shift in supramolecular systems as a case study
Source: J Cheminform. 2023 Sep 28;15:90. doi: 10.1186/s13321-023-00763-3 (PMC10540475; doi:10.1186/s13321-023-00763-3)
Supplement: Supplementary file 1 — Additional file 1. Optimized structures of the investigated compounds, equations, tables and additional figures. [file 13321_2023_763_MOESM1_ESM.zip › Optimized_Structures/Base/75.xyz]

8
Coordinates from ORCA-job 6
  N   0.61644131745374     -1.23068388006946      0.00721460168833
  H   0.94773137495499     -2.13157812408102      0.34179875597084
  C   1.50399079641100     -0.79988237123862     -1.06147265983229
  H   1.43856551974583     -1.53911800842508     -1.86068609141373
  H   1.16453614607336      0.15649522864237     -1.45207796695727
  H   2.54979658906996     -0.70124451247211     -0.75228990566705
  O   0.86116228197773     -0.36271552207852      1.14459809329792
  H   -0.02152402568661     -0.02257281027755      1.33101517291325
