# Supplementary material for: Reliable and accurate prediction of basic pKa values in nitrogen compounds: the pKa shift in supramolecular systems as a case study
Source: J Cheminform. 2023 Sep 28;15:90. doi: 10.1186/s13321-023-00763-3 (PMC10540475; doi:10.1186/s13321-023-00763-3)
Supplement: Supplementary file 1 — Additional file 1. Optimized structures of the investigated compounds, equations, tables and additional figures. [file 13321_2023_763_MOESM1_ESM.zip › Optimized_Structures/Base/76.xyz]

23
Coordinates from ORCA-job 10
  N   -1.60240615450893     -0.86277352140666     -0.08328189626119
  C   -2.56541525954606      0.00832143071690      0.23389883136577
  C   -2.36062232803220      1.36327348023925      0.48746089295691
  C   -1.04292279504612      1.81083545076339      0.39387488120969
  H   -0.80214201301462      2.84982907118405      0.57555813758464
  C   -0.03078630756036      0.92769011837621      0.06704474573114
  H   0.99547970029742      1.26169197476268     -0.00887886716968
  C   -0.35676416712728     -0.40092733502872     -0.16282706271108
  H   0.40944925703438     -1.12362248460709     -0.42070542218939
  H   -3.55905175516732     -0.41508039610908      0.28510869463680
  C   -4.84738334573205      1.63621490865485      0.89648338485256
  H   -4.87851525414971      0.84616106196389      1.64499408659762
  H   -5.61409265384656      2.36384286066125      1.15797309774649
  H   -5.12092147488931      1.20584748786731     -0.06557627586426
  C   -3.48539891187187      2.32506381337493      0.84862714253252
  C   -3.55091930338263      3.44380751483170     -0.19869631948390
  H   -4.35856239342259      4.13569779358365      0.03927603840170
  H   -2.62775497452161      4.01860282216129     -0.24130785220835
  H   -3.73526968212595      3.03667128674678     -1.19173715291904
  C   -3.20515434111968      2.93185623929410      2.22930562475075
  H   -2.26385156886160      3.47734809405521      2.25139337769126
  H   -3.99685095895106      3.62858934704286      2.50443048539963
  H   -3.15744331445421      2.15595898087121      2.99198142734940
