# Supplementary material for: Reliable and accurate prediction of basic pKa values in nitrogen compounds: the pKa shift in supramolecular systems as a case study
Source: J Cheminform. 2023 Sep 28;15:90. doi: 10.1186/s13321-023-00763-3 (PMC10540475; doi:10.1186/s13321-023-00763-3)
Supplement: Supplementary file 1 — Additional file 1. Optimized structures of the investigated compounds, equations, tables and additional figures. [file 13321_2023_763_MOESM1_ESM.zip › Optimized_Structures/Base/77.xyz]

23
Coordinates from ORCA-job 9
  N   -0.92390761476012     -0.19957350171350      1.11952309591361
  C   -2.20049343428959      0.19345035757576      1.08582683938545
  C   -2.61492448082539      1.23189398384361      0.24758920548533
  C   -1.69290297831726      1.86696770155914     -0.56266082799236
  H   -2.00217661934813      2.67256335347215     -1.21583224957302
  C   -0.36864277183888      1.45523793015813     -0.52394907035637
  H   0.38742041263866      1.92284727900842     -1.13984879473475
  C   -0.04056253266955      0.41993654633632      0.33321893498088
  H   0.98161726934025      0.06298023862454      0.39888446956040
  H   -3.65016140806794      1.54235280066438      0.22877991326017
  C   -3.19504583262487     -0.52181399476737      1.99260313323514
  C   -2.51271163489030     -1.62092068139976      2.79971967054010
  H   -1.72075612946260     -1.22120211438309      3.42765865885988
  H   -3.24627208498247     -2.11239930321994      3.43883666613496
  H   -2.06319196255252     -2.36948337551661      2.15223739444285
  C   -4.30137205617545     -1.15018133246033      1.13634628592440
  H   -5.01179474688109     -1.67854543000909      1.77176795304872
  H   -4.85785178385326     -0.40448200977111      0.57104812533671
  H   -3.88686950788567     -1.86582804149741      0.42766058219296
  C   -3.81387209597474      0.49368078146256      2.96142406148080
  H   -4.51119473915004     -0.00692315059113      3.63272976615030
  H   -3.04555218603293      0.97054125133482      3.56839287739760
  H   -4.36298108139606      1.27630071128952      2.44064330932623
