# Supplementary material for: Reliable and accurate prediction of basic pKa values in nitrogen compounds: the pKa shift in supramolecular systems as a case study
Source: J Cheminform. 2023 Sep 28;15:90. doi: 10.1186/s13321-023-00763-3 (PMC10540475; doi:10.1186/s13321-023-00763-3)
Supplement: Supplementary file 1 — Additional file 1. Optimized structures of the investigated compounds, equations, tables and additional figures. [file 13321_2023_763_MOESM1_ESM.zip › Optimized_Structures/Base/78.xyz]

17
Coordinates from ORCA-job 7
  N   1.49673843750546     -1.19877674493394      0.07493303869203
  C   -2.03028050947127     -0.03160454666487     -0.57357637045016
  C   -0.55460790046927      0.01318336351244     -0.31633441774921
  C   -2.84536312726578     -0.00214398008562      0.71651749685931
  C   0.12620724251377      1.21281739389656     -0.14038077113869
  C   0.19249927136376     -1.15704172952665     -0.19635440087366
  C   1.48207323047330      1.19405535698977      0.14145740001152
  C   2.12245309423693     -0.03219087810065      0.24125188608389
  H   -2.31675566289392      0.81151650138303     -1.20437116541804
  H   -2.27354797435177     -0.93435528453509     -1.13565351038609
  H   -2.59896922487247     -0.85187919314038      1.35156905308775
  H   -3.91386827282581     -0.03579026665425      0.50658081357750
  H   -2.64267962004474      0.90339435918656      1.28711904624911
  H   -0.40360294448614      2.15411557718682     -0.22803017602630
  H   -0.29515155056148     -2.11777901195549     -0.33319057954578
  H   2.03688495805997      2.11277678292427      0.27696417819173
  H   3.18297055308947     -0.08389769948250      0.46039847883510
