# Supplementary material for: Reliable and accurate prediction of basic pKa values in nitrogen compounds: the pKa shift in supramolecular systems as a case study
Source: J Cheminform. 2023 Sep 28;15:90. doi: 10.1186/s13321-023-00763-3 (PMC10540475; doi:10.1186/s13321-023-00763-3)
Supplement: Supplementary file 1 — Additional file 1. Optimized structures of the investigated compounds, equations, tables and additional figures. [file 13321_2023_763_MOESM1_ESM.zip › Optimized_Structures/Base/8.xyz]

40
Coordinates from ORCA-job 1
  N   2.04026916645618     -0.42805548233643      0.01227763185633
  C   2.64529569965292     -1.74617414412916     -0.13939896021188
  H   3.70322916605408     -1.66670296120060     -0.44579579416192
  H   2.65481012828770     -2.22902816578970      0.83711612279723
  C   2.35797751149801      0.17444043942510      1.30195659553430
  H   3.42670306382615      0.04789053243996      1.54892366632050
  H   2.19770944657978      1.24907685944135      1.22437819342439
  C   2.36296549727596      0.45681885941927     -1.10090844511646
  H   2.42910469601498     -0.14538502251649     -2.00615466899362
  H   3.35957990584331      0.91437215604722     -0.97193436222284
  C   1.89334083382148     -2.64895582777968     -1.10198539777875
  H   1.83547909070321     -2.18531275243198     -2.08939268859833
  H   0.86356509162580     -2.74051970060122     -0.75139837136637
  C   1.32169672501129      1.53839260725171     -1.33052947712987
  H   1.20795220612073      2.15067370735808     -0.43303559775140
  H   0.35569868439223      1.05510532288690     -1.48874485216280
  C   1.49863774533530     -0.34944683344607      2.43930573137339
  H   1.60165927244061     -1.43390133333071      2.52113033862768
  H   0.45185149270138     -0.16476273947584      2.19051704580851
  C   1.83913188712706      0.28371345545642      3.77903249401321
  H   1.74450453074834      1.37030752151767      3.70088216517250
  H   2.88954161967838      0.09259459410682      4.01452958101028
  C   0.96537820763850     -0.22003625738260      4.91511105739218
  H   1.06406131220888     -1.29880594582325      5.04034452308749
  H   1.23086763602652      0.24695667481961      5.86307546168911
  H   -0.08751943959764     -0.00907509387730      4.72640498255902
  C   2.52508793175247     -4.02540134418336     -1.23858353170159
  H   2.58398707475932     -4.49630939151052     -0.25350072669821
  H   3.55807845586165     -3.91837753296231     -1.58028315221502
  C   1.76789764668812     -4.93585271896668     -2.19020239786468
  H   1.71794938444454     -4.50647737578251     -3.19134211975614
  H   2.24294558674723     -5.91281441916857     -2.27425613476598
  H   0.74343465143441     -5.09509682934317     -1.85273334342561
  C   1.65388446585367      2.44174983085745     -2.50772015657582
  H   2.62947135863822      2.90765601818514     -2.34501869610044
  H   1.76041385330078      1.83455325073002     -3.41087056382162
  C   0.61004679668583      3.52017628881651     -2.74240938334355
  H   0.50758279346394      4.16622931129071     -1.86992774653788
  H   0.86927234995845      4.15240046444281     -3.59116035252908
  H   -0.36944352705984      3.08488397754544     -2.94209866983629
