# Supplementary material for: Reliable and accurate prediction of basic pKa values in nitrogen compounds: the pKa shift in supramolecular systems as a case study
Source: J Cheminform. 2023 Sep 28;15:90. doi: 10.1186/s13321-023-00763-3 (PMC10540475; doi:10.1186/s13321-023-00763-3)
Supplement: Supplementary file 1 — Additional file 1. Optimized structures of the investigated compounds, equations, tables and additional figures. [file 13321_2023_763_MOESM1_ESM.zip › Optimized_Structures/Base/80.xyz]

13
Coordinates from ORCA-job 7
  N   0.01900445929159     -1.13352874243466     -0.09867406164159
  O   -0.01722708075637      1.12363968708238      0.11545532965322
  C   1.39675817053049      0.80566117964250      0.08748611775807
  C   1.42562616068423     -0.72727640555552     -0.06163902832545
  C   -0.67163602211092     -0.07220284116614      0.00242149613417
  C   -2.14967225092510      0.02225239819503      0.01245560438028
  H   1.84231726266863      1.16360495623048      1.01371718964534
  H   1.84664990405412      1.33576133646629     -0.74975091742434
  H   1.92654726587253     -1.04772138044256     -0.97536324016141
  H   1.92995806111108     -1.21713602682997      0.77145966724237
  H   -2.49440451190113      0.48056978105088      0.93835763031416
  H   -2.58065589578393     -0.96740603950783     -0.08347620291144
  H   -2.49556552273521      0.65018209726914     -0.80744958466338
