# Supplementary material for: Reliable and accurate prediction of basic pKa values in nitrogen compounds: the pKa shift in supramolecular systems as a case study
Source: J Cheminform. 2023 Sep 28;15:90. doi: 10.1186/s13321-023-00763-3 (PMC10540475; doi:10.1186/s13321-023-00763-3)
Supplement: Supplementary file 1 — Additional file 1. Optimized structures of the investigated compounds, equations, tables and additional figures. [file 13321_2023_763_MOESM1_ESM.zip › Optimized_Structures/Base/81.xyz]

18
Coordinates from ORCA-job 18
  N   -1.57278491651243      0.50652052644712      0.00438024386633
  H   -0.92852026547868      0.51566401528413     -0.76917513179721
  H   -2.49110179974728      0.79040129471593     -0.29511673340785
  C   -1.11106445468545      1.16407229539226      1.14397130627332
  C   -2.00510720189375      1.67261362062799      2.08955626150350
  C   0.25763616865207      1.27100598203878      1.40374190765141
  C   -1.54569683990545      2.26668610314358      3.25264513159372
  H   -3.07116864767735      1.60194866393590      1.91003150105455
  C   0.71422538714018      1.86608332337946      2.56728095824226
  H   0.97043433895866      0.88472421050685      0.68513098432701
  C   -0.18363828884180      2.37086705909532      3.49751818580313
  H   -2.24404734374975      2.67033467539557      3.97325462850993
  H   1.77561957316966      1.95809688751447      2.75414482938449
  O   0.27422745184881      3.00461779413001      4.63801306370316
  C   0.46951053056557      2.12434892504391      5.73849786167316
  H   0.82953899416274      2.73023205051424      6.56586645737237
  H   -0.46470794515617      1.63560001529075      6.02821900126028
  H   1.20964525915043      1.35398255754373      5.50583954298643
