# Supplementary material for: Reliable and accurate prediction of basic pKa values in nitrogen compounds: the pKa shift in supramolecular systems as a case study
Source: J Cheminform. 2023 Sep 28;15:90. doi: 10.1186/s13321-023-00763-3 (PMC10540475; doi:10.1186/s13321-023-00763-3)
Supplement: Supplementary file 1 — Additional file 1. Optimized structures of the investigated compounds, equations, tables and additional figures. [file 13321_2023_763_MOESM1_ESM.zip › Optimized_Structures/Base/82.xyz]

21
Coordinates from ORCA-job 8
  N   -1.57374854155688      0.53797268430920     -0.00304310423114
  H   -0.92580187502204      0.55303786904186     -0.77355083086900
  H   -2.48694994227797      0.83776791854291     -0.30300372860307
  C   -1.11031665375327      1.17687217359109      1.14711602170176
  C   -2.00349705513566      1.68197982309834      2.09521334832518
  C   0.25815067564880      1.26640369195882      1.41434149197764
  C   -1.54318084218944      2.25712967120089      3.26726643772099
  H   -3.06943119803921      1.62395575917369      1.91035667468476
  C   0.71524898609733      1.84321087050100      2.58673377767103
  H   0.97025752747538      0.88185816100150      0.69407886296118
  C   -0.18127911281065      2.34466375388430      3.52041917538277
  H   -2.23992686926148      2.65803942400808      3.99099441780283
  H   1.77654348258190      1.92223377309855      2.78020074855122
  O   0.27582776012756      2.95984101610439      4.66977554522685
  C   0.47914588556259      2.06131259572255      5.76549815572629
  H   -0.45909640057443      1.54383651705342      5.99285318574185
  H   1.21140642334142      1.29757602512652      5.48224678006279
  C   0.95876746126712      2.85587603236488      6.95097535802948
  H   0.22548675734211      3.60835093870230      7.23459124293766
  H   1.12165486002101      2.19722703066854      7.80317682184971
  H   1.89563867115580      3.36165427084717      6.72525961734920
