# Supplementary material for: Reliable and accurate prediction of basic pKa values in nitrogen compounds: the pKa shift in supramolecular systems as a case study
Source: J Cheminform. 2023 Sep 28;15:90. doi: 10.1186/s13321-023-00763-3 (PMC10540475; doi:10.1186/s13321-023-00763-3)
Supplement: Supplementary file 1 — Additional file 1. Optimized structures of the investigated compounds, equations, tables and additional figures. [file 13321_2023_763_MOESM1_ESM.zip › Optimized_Structures/Base/83.xyz]

11
Coordinates from ORCA-job 1
  N   -3.03441654315724     -0.52031071829851     -0.00011057918573
  C   -2.29673320313430     -1.63254290171507      0.00000896025475
  C   -0.90909408844945     -1.63534660419768     -0.00006363577360
  C   -0.24545932352127     -0.41856508835263     -0.00027330703111
  C   -0.99596423247059      0.74659073355255     -0.00039403056361
  C   -2.37971972018217      0.64271766450868     -0.00029922270826
  H   0.83587926899806     -0.37918412787272     -0.00035745511404
  H   -2.84740398988991     -2.56658902252194      0.00016908159129
  H   -0.36520705450697     -2.57021819525655      0.00005469208485
  H   -0.52181153258366      1.71868159301906     -0.00054451475601
  H   -2.99696958110250      1.53416666713480     -0.00038998879854
