# Supplementary material for: Reliable and accurate prediction of basic pKa values in nitrogen compounds: the pKa shift in supramolecular systems as a case study
Source: J Cheminform. 2023 Sep 28;15:90. doi: 10.1186/s13321-023-00763-3 (PMC10540475; doi:10.1186/s13321-023-00763-3)
Supplement: Supplementary file 1 — Additional file 1. Optimized structures of the investigated compounds, equations, tables and additional figures. [file 13321_2023_763_MOESM1_ESM.zip › Optimized_Structures/Base/84.xyz]

18
Coordinates from ORCA-job 19
  N   0.00035069172582     -0.59501842257368      0.09261291129535
  N   -4.65112849386556      0.64798210853255     -0.12050739320778
  N   4.65120355924077      0.64813116493048     -0.13292113162364
  C   -1.21180076415675      0.20516623834159      0.07419285390793
  C   1.21245826729616      0.20518934621013      0.07131690182639
  C   -2.43119363087708     -0.71161217784445     -0.02208845001018
  C   2.43159873685488     -0.71155098956739     -0.02845841157759
  C   -3.67325100482489      0.03173098753103     -0.07695366136170
  C   3.67346916972344      0.03182951395644     -0.08691294742900
  H   -1.31789287431844      0.86401130596731      0.94698743016395
  H   -1.18405980875090      0.84996245504344     -0.80318263848325
  H   1.18241154794919      0.85033602795182     -0.80571781190875
  H   1.32077102442085      0.86365395457005      0.94411908561022
  H   0.00134185382720     -1.17515683771788      0.92474499189646
  H   -2.34284564767542     -1.33839413335797     -0.90898002455717
  H   -2.46830321951313     -1.38386092529186      0.83745138901326
  H   2.47120986711309     -1.38376963173471      0.83098572502074
  H   2.34066072583077     -1.33832998494691     -0.91508881857525
