# Supplementary material for: Reliable and accurate prediction of basic pKa values in nitrogen compounds: the pKa shift in supramolecular systems as a case study
Source: J Cheminform. 2023 Sep 28;15:90. doi: 10.1186/s13321-023-00763-3 (PMC10540475; doi:10.1186/s13321-023-00763-3)
Supplement: Supplementary file 1 — Additional file 1. Optimized structures of the investigated compounds, equations, tables and additional figures. [file 13321_2023_763_MOESM1_ESM.zip › Optimized_Structures/Base/85.xyz]

23
Coordinates from ORCA-job 6
  N   -0.71131284766683      0.75255006402699      0.00052624370567
  C   -4.98766230438522     -4.04453094639383     -0.00410302583721
  C   -3.61481105364318     -4.02054426485637     -0.00512778187545
  C   -2.91076478922954     -2.80387842760218     -0.00364240297612
  C   -3.63187430885711     -1.57925214829779     -0.00102347089071
  C   -5.03557055152831     -1.63802835049913     -0.00007922678989
  C   -5.70107484365782     -2.84158380343432     -0.00157954462953
  C   -1.48655610858109     -2.78294868680877     -0.00477212868372
  C   -2.89455835944739     -0.33773527499395      0.00054947625272
  C   -1.47319221840033     -0.36738396888353     -0.00073548343529
  C   -0.79549388208705     -1.61859829502829     -0.00341453769976
  C   -1.32582285520642      1.91923442777450      0.00311772328324
  C   -2.71734815657143      2.06025855058383      0.00465284533568
  C   -3.49664792415155      0.92921590062101      0.00335673099261
  H   -0.96102100986516     -3.72972934211431     -0.00678045519533
  H   -5.51732179519374     -4.98774860556218     -0.00526725696296
  H   -3.05229172988441     -4.94563235811913     -0.00713050284411
  H   -5.61509099396694     -0.72636062109734      0.00179033812688
  H   -6.78276134826642     -2.85691504753608     -0.00080460479709
  H   0.28503964352842     -1.59584392937016     -0.00428992355050
  H   -0.68964912103563      2.79813802184747      0.00406296823011
  H   -3.16461020384519      3.04479960849251      0.00683661022247
  H   -4.57270323805762      1.02661749725104      0.00455741001832
