# Supplementary material for: Reliable and accurate prediction of basic pKa values in nitrogen compounds: the pKa shift in supramolecular systems as a case study
Source: J Cheminform. 2023 Sep 28;15:90. doi: 10.1186/s13321-023-00763-3 (PMC10540475; doi:10.1186/s13321-023-00763-3)
Supplement: Supplementary file 1 — Additional file 1. Optimized structures of the investigated compounds, equations, tables and additional figures. [file 13321_2023_763_MOESM1_ESM.zip › Optimized_Structures/Base/86.xyz]

17
Coordinates from ORCA-job 3
  N   -0.31637897109166      2.40672520007592      0.00018104454308
  C   -4.47790312930994     -0.02934345197323      0.00033476729964
  C   -3.10843014737023     -0.01609283730876      0.00016543820633
  C   -2.41012884842764      1.20748798185753      0.00026018097003
  C   -3.13761745823008      2.43124042913941      0.00053062661753
  C   -4.54702185194147      2.38457784632119      0.00069872956982
  C   -5.19922451568280      1.17978373151018      0.00060302820183
  H   -0.42345805528588      0.36339031819201     -0.00011169585745
  H   -5.01368287572960     -0.96903481801470      0.00026154970987
  H   -2.54730552592494     -0.94217653843919     -0.00003939628955
  C   -0.99937373804779      1.28490503452470      0.00009999409237
  C   -2.38980524756700      3.62559051965123      0.00061550006313
  H   -5.10447915698503      3.31256784265837      0.00090741969255
  H   -6.28083985549860      1.15138003440141      0.00073267358320
  C   -1.02263163318864      3.56517800518348      0.00043873449690
  H   -2.89759489386998      4.58163953915049      0.00081815317820
  H   -0.43012409584871      4.47198116306996      0.00050325192249
