# Supplementary material for: Reliable and accurate prediction of basic pKa values in nitrogen compounds: the pKa shift in supramolecular systems as a case study
Source: J Cheminform. 2023 Sep 28;15:90. doi: 10.1186/s13321-023-00763-3 (PMC10540475; doi:10.1186/s13321-023-00763-3)
Supplement: Supplementary file 1 — Additional file 1. Optimized structures of the investigated compounds, equations, tables and additional figures. [file 13321_2023_763_MOESM1_ESM.zip › Optimized_Structures/Base/87.xyz]

17
Coordinates from ORCA-job 11
  N   -1.56983930224567      0.48634693028843      0.02991488423200
  H   -0.92965700900520      0.48757114977305     -0.74715019869994
  H   -2.49213966510901      0.75888755796524     -0.26808512942931
  C   -1.10636655069357      1.16442973073877      1.15637074064472
  C   -1.99517584193582      1.67704278252420      2.10337169902094
  C   0.26127256491857      1.28112700488894      1.41269201137543
  C   -1.52704283248068      2.28872357066059      3.25313011585735
  H   -3.06242592461437      1.58701453510131      1.93911538569103
  C   0.71352193888572      1.89560441824173      2.56722898417427
  H   0.97476315384578      0.87868848884905      0.70342716429451
  C   -0.16510978510952      2.41639773073848      3.51376596117474
  H   -2.24374373280611      2.67570955665713      3.96779261233183
  H   1.78137301915322      1.96971903010125      2.73563582524693
  C   0.33360074329136      3.11389072704835      4.74266785759455
  H   0.47276317022544      4.18309876177133      4.56856816505724
  H   -0.36552994924865      3.01302641069564      5.57129140962005
  H   1.29333600292852      2.71512161395651      5.06756251181363
