# Supplementary material for: Reliable and accurate prediction of basic pKa values in nitrogen compounds: the pKa shift in supramolecular systems as a case study
Source: J Cheminform. 2023 Sep 28;15:90. doi: 10.1186/s13321-023-00763-3 (PMC10540475; doi:10.1186/s13321-023-00763-3)
Supplement: Supplementary file 1 — Additional file 1. Optimized structures of the investigated compounds, equations, tables and additional figures. [file 13321_2023_763_MOESM1_ESM.zip › Optimized_Structures/Base/88.xyz]

23
Coordinates from ORCA-job 4
  N   -0.33012965840442      0.93080315437441     -0.00184425386554
  C   -5.85738698108347     -1.54376116143917     -0.01431261115643
  C   -4.49399024314386     -1.52722102524161     -0.00954381536177
  C   -3.77904156398470     -0.30148400616418     -0.01030218004905
  C   -4.52600941293196      0.93028959305936     -0.01613112186357
  C   -5.94331052558876      0.86654186905087     -0.02092635681215
  C   -6.59050162668300     -0.33348765681633     -0.02006704636146
  C   -2.38700553553777     -0.25647933174638     -0.00564303382012
  C   -3.83616612094429      2.13981618353528     -0.01693586018804
  C   -2.44592259170220      2.18202675596386     -0.01227710344300
  C   -1.69926415103949      0.95177958794971     -0.00651215284894
  C   0.29559402171193      2.07928884127608     -0.00275997507639
  C   -0.34574397612021      3.34312109756622     -0.00823107796099
  C   -1.70674278254144      3.38976744545473     -0.01295407632889
  H   -1.80879541096463     -1.17077072658680     -0.00126678871620
  H   -6.38911381460803     -2.48591047180753     -0.01370680473433
  H   -3.93244377093457     -2.45264499971691     -0.00511155798750
  H   -6.50346879057489      1.79317755509164     -0.02527941885025
  H   -7.67179721135645     -0.36789458858936     -0.02379096772656
  H   -4.39482800425766      3.06874136539728     -0.02128002443692
  H   1.38041034101739      2.03599772232793      0.00100597004416
  H   0.25013638567683      4.24545117860969     -0.00860959523574
  H   -2.23687857600431      4.33435161845120     -0.01722014722033
