# Supplementary material for: Reliable and accurate prediction of basic pKa values in nitrogen compounds: the pKa shift in supramolecular systems as a case study
Source: J Cheminform. 2023 Sep 28;15:90. doi: 10.1186/s13321-023-00763-3 (PMC10540475; doi:10.1186/s13321-023-00763-3)
Supplement: Supplementary file 1 — Additional file 1. Optimized structures of the investigated compounds, equations, tables and additional figures. [file 13321_2023_763_MOESM1_ESM.zip › Optimized_Structures/Base/89.xyz]

16
Coordinates from ORCA-job 16
  N   -1.50541564837884      0.39325890428373      0.12810701707375
  H   -0.85120179158547      0.36599187268664     -0.63670904503498
  H   -2.42923422812730      0.62068096745655     -0.20089303367311
  C   -1.08613595134765      1.15446552652764      1.21747697995387
  C   -2.02055397291182      1.70620101476658      2.09865544322356
  C   0.27286718423575      1.31608078523953      1.47994101836613
  C   -1.57992196001466      2.40553453266015      3.20887911854542
  H   -3.07970779143380      1.57984799177997      1.91410222208405
  C   0.71195660883696      2.01798747504372      2.60082429175481
  H   1.00219617706728      0.88870239652101      0.80038368421042
  C   -0.23094679644182      2.57064848667726      3.47207656376923
  H   -2.30713950360615      2.83299998947395      3.88713961821065
  H   0.09482182317548      3.12813443522821      4.34088783734792
  N   2.07457610891244      2.22450496853168      2.80986569168147
  H   2.31991478785821      2.39997952942068      3.77029401101367
  H   2.66762495376143      1.51298112370262      2.41516858147301
