# Supplementary material for: Reliable and accurate prediction of basic pKa values in nitrogen compounds: the pKa shift in supramolecular systems as a case study
Source: J Cheminform. 2023 Sep 28;15:90. doi: 10.1186/s13321-023-00763-3 (PMC10540475; doi:10.1186/s13321-023-00763-3)
Supplement: Supplementary file 1 — Additional file 1. Optimized structures of the investigated compounds, equations, tables and additional figures. [file 13321_2023_763_MOESM1_ESM.zip › Optimized_Structures/Base/9.xyz]

10
Coordinates from ORCA-job 7
  N   0.61157327147562     -1.07305738701239     -0.03241161890429
  H   0.78129489233451     -1.99199981093144      0.35470765648489
  C   1.54761544767148     -0.82519773405607     -1.11204190004657
  H   1.48467477509939     -1.62637511777296     -1.84659922087501
  H   1.28265037784529      0.10347644991183     -1.61818182258676
  H   2.59809997801523     -0.73439767401980     -0.79057807394952
  C   0.69892819443171     -0.08236036976479      1.02314993695552
  H   0.38703322429363      0.88878528774214      0.63797351813381
  H   0.02070685373453     -0.34521224895894      1.83327280777530
  H   1.70912298509861      0.04243860486242      1.44620871701264
