# Supplementary material for: Reliable and accurate prediction of basic pKa values in nitrogen compounds: the pKa shift in supramolecular systems as a case study
Source: J Cheminform. 2023 Sep 28;15:90. doi: 10.1186/s13321-023-00763-3 (PMC10540475; doi:10.1186/s13321-023-00763-3)
Supplement: Supplementary file 1 — Additional file 1. Optimized structures of the investigated compounds, equations, tables and additional figures. [file 13321_2023_763_MOESM1_ESM.zip › Optimized_Structures/Base/90.xyz]

12
Coordinates from ORCA-job 13
  N   -1.60030740173170     -0.82827671528936      0.36053456937054
  C   -2.54339546788128      0.09376945883087      0.52813033139778
  C   -2.32240159154876      1.45874486963693      0.35352143985503
  C   -1.05122118684438      1.88057418056848     -0.01424540560233
  H   -0.85487693727326      2.93422675144160     -0.15511253731822
  C   -0.06901385539545      0.92279997912024     -0.18910333047734
  H   0.93310870373480      1.21230484944856     -0.47523856774554
  C   -0.38262832424720     -0.41545826385041      0.00696495077710
  H   0.36760584166220     -1.18566616376998     -0.12343869996260
  H   -3.52923224165110     -0.26451806061521      0.81660591575725
  O   -3.29433735764337      2.39747306144963      0.52675624308600
  H   -4.11590018118044      1.95862605302864      0.77882509086233
