# Supplementary material for: Reliable and accurate prediction of basic pKa values in nitrogen compounds: the pKa shift in supramolecular systems as a case study
Source: J Cheminform. 2023 Sep 28;15:90. doi: 10.1186/s13321-023-00763-3 (PMC10540475; doi:10.1186/s13321-023-00763-3)
Supplement: Supplementary file 1 — Additional file 1. Optimized structures of the investigated compounds, equations, tables and additional figures. [file 13321_2023_763_MOESM1_ESM.zip › Optimized_Structures/Base/91.xyz]

17
Coordinates from ORCA-job 2
  N   -1.45226441625585     -0.57503267837996      0.00002015969030
  C   -4.87846712575640     -1.80250527143411      0.00032379308172
  C   -3.50862660901023     -1.78082073133487      0.00012667983797
  C   -2.81279123110640     -0.55478568689494      0.00022023344381
  C   -3.56040074601389      0.66204268445313      0.00052156773897
  C   -4.96923789789053      0.60477294200195      0.00071794383184
  C   -5.61475972247396     -0.60311580830376      0.00062138186509
  H   -5.40377389605118     -2.74837034921518      0.00024905759453
  H   -2.92566003636273     -2.69115112772282     -0.00010103646445
  C   -2.83555828002309      1.86967932979597      0.00060912333771
  H   -5.53194270298168      1.53028894229501      0.00094882622379
  H   -6.69592623249433     -0.64072082544294      0.00077231424566
  C   -1.46834601933480      1.83224301938573      0.00040493187010
  C   -0.82463352324414      0.57976123412721      0.00011348829557
  H   -3.37019054374855      2.81173879226335      0.00083448074923
  H   -0.88005721507487      2.73962586333777      0.00046842355847
  H   0.25983619782263      0.53634967106847     -0.00005136890031
