# Supplementary material for: Reliable and accurate prediction of basic pKa values in nitrogen compounds: the pKa shift in supramolecular systems as a case study
Source: J Cheminform. 2023 Sep 28;15:90. doi: 10.1186/s13321-023-00763-3 (PMC10540475; doi:10.1186/s13321-023-00763-3)
Supplement: Supplementary file 1 — Additional file 1. Optimized structures of the investigated compounds, equations, tables and additional figures. [file 13321_2023_763_MOESM1_ESM.zip › Optimized_Structures/Base/92.xyz]

29
Coordinates from ORCA-job 10
  N   -5.58187627290322     -0.18429170025025      0.15079672032275
  C   -7.87150909409855     -0.69279865244720     -0.11375696421361
  C   -6.81689787792804      0.26957584187518     -0.06424362513240
  C   -7.13084851610445      1.66152963472561     -0.24577320298148
  C   -8.50793671286364      2.05626555034511     -0.47530867725272
  C   -6.07371800015088      2.55140694067057     -0.18817583879991
  C   -4.77050808927215      2.10499041313585      0.03549905157124
  C   -4.56856226231032      0.69630712715354      0.20282459532176
  C   -3.25549612001900      0.22054900928998      0.43041631146584
  H   -3.12142102068547     -0.84489595720688      0.55422516310143
  C   -2.20282791653361      1.09004874093649      0.48904004792942
  C   -2.40292645771678      2.47828546248456      0.32412028930790
  C   -3.65682690973633      2.97389761253496      0.10271535431223
  H   -7.59766738460170     -1.72871069248546      0.02726441946350
  H   -6.23340363715599      3.61368266492589     -0.31526116579743
  H   -1.20279026689163      0.71580397945436      0.66351313806440
  H   -1.55544040303849      3.14857891400222      0.37431875648661
  H   -3.81464862762989      4.03795727593346     -0.02430008814538
  C   -9.15069534383087     -0.31642292456212     -0.32771437822284
  H   -9.93795046416982     -1.05916634702474     -0.36250832759122
  C   -9.51136836365376      1.05414362971427     -0.51409768886936
  C   -10.21775590646651      3.72713746319061     -0.87893015423236
  H   -10.48881083842377      4.76475010113370     -1.02039141989631
  C   -11.20168417773899      2.73786511500988     -0.91630735736055
  H   -12.23563661427964      3.00609403111414     -1.08652847342162
  C   -8.89944880730700      3.38930115476285     -0.66262746271702
  H   -8.16210378793601      4.17853081005063     -0.63969498651535
  C   -10.84712647869622      1.42100942597792     -0.73558667206995
  H   -11.60151364785719      0.64487537555486     -0.76262736412756
