# Supplementary material for: Reliable and accurate prediction of basic pKa values in nitrogen compounds: the pKa shift in supramolecular systems as a case study
Source: J Cheminform. 2023 Sep 28;15:90. doi: 10.1186/s13321-023-00763-3 (PMC10540475; doi:10.1186/s13321-023-00763-3)
Supplement: Supplementary file 1 — Additional file 1. Optimized structures of the investigated compounds, equations, tables and additional figures. [file 13321_2023_763_MOESM1_ESM.zip › Optimized_Structures/Base/93.xyz]

14
Coordinates from ORCA-job 1
  N   -1.56658326470390      0.48307679729797      0.04239713641004
  H   -0.92729968201329      0.47175600242734     -0.73495714849142
  H   -2.49206456381783      0.74377680136064     -0.25538034954286
  C   -1.10395199054396      1.16470050370879      1.16407905726363
  C   -1.99816254878041      1.68317759654363      2.10503818248856
  C   0.26639770334343      1.28484561235199      1.41237678047481
  C   -1.53265167498524      2.30500949732090      3.25086326947748
  H   -3.06438427940680      1.59334596010217      1.93409588914515
  C   0.72174299904423      1.90855272653211      2.56122452186526
  H   0.97549876202523      0.88264652051828      0.69858704147090
  C   -0.17054028492750      2.42395628159849      3.49159846894169
  H   -2.24526953737398      2.70095127636327      3.96287611969980
  H   1.78778537279778      1.99184238053821      2.72912430849233
  H   0.18918298934224      2.91126204333621      4.38717672230461
