# Supplementary material for: Reliable and accurate prediction of basic pKa values in nitrogen compounds: the pKa shift in supramolecular systems as a case study
Source: J Cheminform. 2023 Sep 28;15:90. doi: 10.1186/s13321-023-00763-3 (PMC10540475; doi:10.1186/s13321-023-00763-3)
Supplement: Supplementary file 1 — Additional file 1. Optimized structures of the investigated compounds, equations, tables and additional figures. [file 13321_2023_763_MOESM1_ESM.zip › Optimized_Structures/Base/94.xyz]

17
Coordinates from ORCA-job 10
  N   -1.56502293288833      0.48318420668472      0.04441355418170
  H   -0.92237277576644      0.47377952949868     -0.73027840677030
  H   -2.48862620009089      0.74643045683282     -0.25709446169215
  C   -1.10692308893480      1.16664358639299      1.16775083170876
  C   -2.00780080742343      1.68233955309003      2.10470909861572
  C   0.25995178167189      1.28942192919092      1.41769704754978
  C   -1.53738179125630      2.30207931900800      3.24723032333652
  H   -3.07360048810740      1.59079091299080      1.93329757871329
  C   0.73813441583403      1.91134476402455      2.56593718109997
  H   0.96623254588319      0.88597743459162      0.69963081918009
  C   -0.17467979733091      2.42013034344392      3.48503215550077
  H   -2.24474910035776      2.69984634318991      3.96337247732415
  H   0.17975224649527      2.90887587946690      4.38308648822786
  C   2.21479742429571      2.02561709884130      2.79720116048562
  H   2.68739774281513      1.04372717332539      2.83758584219071
  H   2.70146619143513      2.58078566985153      1.99461119907353
  H   2.43272463372590      2.53642579957589      3.73211711127399
