# Supplementary material for: Reliable and accurate prediction of basic pKa values in nitrogen compounds: the pKa shift in supramolecular systems as a case study
Source: J Cheminform. 2023 Sep 28;15:90. doi: 10.1186/s13321-023-00763-3 (PMC10540475; doi:10.1186/s13321-023-00763-3)
Supplement: Supplementary file 1 — Additional file 1. Optimized structures of the investigated compounds, equations, tables and additional figures. [file 13321_2023_763_MOESM1_ESM.zip › Optimized_Structures/Base/95.xyz]

26
Coordinates from ORCA-job 4
  N   -1.50702965768539      0.52744231375722      0.00337318525359
  H   -0.85428831224501      0.54553357083181     -0.76278543539483
  H   -2.42955989639029      0.78874202399910     -0.30340531593871
  C   -1.06831947350489      1.18246812305956      1.15075647400703
  C   -1.98280290189624      1.65508391542254      2.09643224443206
  C   0.29516589456379      1.31986502908752      1.41882118963765
  C   -1.53397080997537      2.24682801990081      3.26277525409026
  H   -3.04582279859387      1.55204049635171      1.91246820947323
  C   0.76076949953582      1.91393429494531      2.59052316484297
  H   1.00174636577239      0.94576397340256      0.68359242850846
  C   -0.17526816818662      2.37904181803793      3.51643367695816
  H   -2.25579050331066      2.61060269558491      3.98315031598480
  H   0.14887911475684      2.84697078139135      4.43626718372347
  Si  2.61350184366649      2.06460166312163      2.87744261531917
  C   2.95025168851028      2.92554407206987      4.51335202884163
  H   2.53820302096030      2.37111078359931      5.35588115142690
  H   4.02361040174324      3.01789493352469      4.67958892835330
  H   2.52972963143999      3.93023182060434      4.53873123135164
  C   3.37395195355094      3.05953850359505      1.47271357108375
  H   4.45433543483366      3.14973309260946      1.58835956299695
  H   3.18589992153150      2.59297383889545      0.50594350066886
  H   2.95778118437971      4.06572243596139      1.43474328192877
  C   3.37739011294167      0.34565945380128      2.90507911318922
  H   4.45528962195829      0.39356588639720      3.06222309796877
  H   2.95062686362112     -0.25875812291749      3.70479301553218
  H   3.20561996802229     -0.18623541703453      1.96954632576069
