# Supplementary material for: Reliable and accurate prediction of basic pKa values in nitrogen compounds: the pKa shift in supramolecular systems as a case study
Source: J Cheminform. 2023 Sep 28;15:90. doi: 10.1186/s13321-023-00763-3 (PMC10540475; doi:10.1186/s13321-023-00763-3)
Supplement: Supplementary file 1 — Additional file 1. Optimized structures of the investigated compounds, equations, tables and additional figures. [file 13321_2023_763_MOESM1_ESM.zip › Optimized_Structures/Base/96.xyz]

14
Coordinates from ORCA-job 15
  N   -1.56793490363470      0.47738519295094      0.04141437450991
  H   -0.92932500955126      0.47432700224851     -0.73678608959413
  H   -2.49068534756656      0.74601959790567     -0.25833502225191
  C   -1.10447097786132      1.16449363025188      1.16253188933603
  C   -1.99680206761962      1.68204446252626      2.10492612665449
  C   0.26490922872019      1.28420443183600      1.41312419562742
  C   -1.53985792524859      2.30709602836995      3.25356755549435
  H   -3.06318760988053      1.59417211710782      1.93870190933933
  C   0.72941468647040      1.90799823270217      2.55936732177808
  H   0.97731807078632      0.88342648194461      0.70294693346980
  C   -0.17959472403467      2.41184474528579      3.46907010011829
  H   -2.23235899281885      2.70960017975559      3.97872729440157
  H   1.78898819068675      2.00255609191623      2.74860876318419
  F   0.27248738155244      3.02503180519856      4.59393464793257
