# Supplementary material for: Reliable and accurate prediction of basic pKa values in nitrogen compounds: the pKa shift in supramolecular systems as a case study
Source: J Cheminform. 2023 Sep 28;15:90. doi: 10.1186/s13321-023-00763-3 (PMC10540475; doi:10.1186/s13321-023-00763-3)
Supplement: Supplementary file 1 — Additional file 1. Optimized structures of the investigated compounds, equations, tables and additional figures. [file 13321_2023_763_MOESM1_ESM.zip › Optimized_Structures/Base/97.xyz]

29
Coordinates from ORCA-job 9
  N   -5.49932328777247     -0.06741913358070     -0.57120525505765
  C   -7.69528659614701     -0.89642906589408     -0.86645612830944
  C   -6.82952947445173      0.13377320275225     -0.48185126084583
  C   -7.39974983233503      1.37577815537613     -0.00270960120629
  C   -8.79067091422949      1.51301165036385      0.06280147656924
  C   -6.51431178679359      2.38867729663541      0.37560745022086
  C   -5.14822909478847      2.19365482129156      0.28838658127725
  C   -4.67956914807825      0.91548292750844     -0.20383478413724
  C   -3.27573230859078      0.70636561450128     -0.29661926828666
  H   -2.93871789494934     -0.25200459251745     -0.66579006248857
  C   -2.40007518738409      1.68288670886137      0.06842855022637
  C   -2.86274207194999      2.93498099676520      0.55087327821951
  C   -4.19684543553431      3.18209283398583      0.65724086296104
  H   -7.25451508798453     -1.81793869465533     -1.22228459317744
  H   -9.21105795583056      2.44497711386952      0.42265380880768
  H   -6.90406320191422      3.33254992719265      0.74004125272663
  H   -1.33500381473834      1.50829722534766     -0.00792966789364
  H   -2.14495903204281      3.69296192979873      0.83414701039390
  H   -4.55481704633651      4.13586564364491      1.02484722335291
  C   -9.63918883604231      0.48703029652653     -0.32032901207235
  C   -11.05435981908311      0.60970768822334     -0.26000983537133
  H   -11.47771328700127      1.53944697726501      0.09871652529668
  C   -9.95894640420188     -1.79614086909243     -1.18790773559841
  H   -9.53611248433554     -2.72568477084208     -1.54677958074725
  C   -9.07228621935894     -0.75437136385680     -0.79909838623703
  C   -11.30830341543721     -1.63357036275200     -1.11291843941429
  H   -11.96858860583374     -2.43625456862964     -1.41287985845124
  C   -11.86356419928479     -0.41547802577894     -0.64299174120010
  H   -12.93863755756966     -0.30714956231022     -0.59124880955732
