# Supplementary material for: Reliable and accurate prediction of basic pKa values in nitrogen compounds: the pKa shift in supramolecular systems as a case study
Source: J Cheminform. 2023 Sep 28;15:90. doi: 10.1186/s13321-023-00763-3 (PMC10540475; doi:10.1186/s13321-023-00763-3)
Supplement: Supplementary file 1 — Additional file 1. Optimized structures of the investigated compounds, equations, tables and additional figures. [file 13321_2023_763_MOESM1_ESM.zip › Optimized_Structures/Base/98.xyz]

18
Coordinates from ORCA-job 16
  N   -1.70620860400112      0.77292761020544     -0.15564000456912
  H   -1.03988265995514      0.74431831011588     -0.90953200546142
  H   -2.54629448972718      1.25209664395084     -0.43445938975941
  C   -1.18278280611016      1.19263328371034      1.06372864582160
  C   -2.01982773393862      1.73637401011257      2.04661181476450
  C   0.16581589200539      1.01264068654166      1.35174565386955
  C   -1.49544998189898      2.08883790970735      3.27378212249550
  H   -3.07384260812956      1.87495652568662      1.84208287454035
  C   0.68118566616904      1.37227491427811      2.59301096379676
  H   0.83821680210096      0.58809746273924      0.61788613481616
  C   -0.14844961949518      1.91587304423654      3.57093463443491
  H   -2.14851753350356      2.51140602794320      4.02621648700932
  H   0.22891861727155      2.20371459240027      4.53902305761213
  O   2.01868441596243      1.15254295660552      2.75162209748046
  C   2.60322464779405      1.49365276255014      3.99583847609308
  H   3.65529011691509      1.24032366042827      3.91129816663670
  H   2.50804744511152      2.56093660260292      4.20743882045887
  H   2.16357243342945      0.92499299618508      4.81811144996002
