# Supplementary material for: Reliable and accurate prediction of basic pKa values in nitrogen compounds: the pKa shift in supramolecular systems as a case study
Source: J Cheminform. 2023 Sep 28;15:90. doi: 10.1186/s13321-023-00763-3 (PMC10540475; doi:10.1186/s13321-023-00763-3)
Supplement: Supplementary file 1 — Additional file 1. Optimized structures of the investigated compounds, equations, tables and additional figures. [file 13321_2023_763_MOESM1_ESM.zip › Optimized_Structures/Base/99.xyz]

16
Coordinates from ORCA-job 15
  N   -1.41739625196294      0.44832138995540      0.04134657509820
  H   -0.92630564226863      0.76379223781821     -0.78486151996920
  H   -2.41121611440419      0.47497083142249     -0.12517469956442
  C   -1.03940311510587      1.16367995525991      1.18718236343862
  C   -1.95690728329933      1.61280654229117      2.12830168906335
  C   0.33410722703058      1.36739272029734      1.41603656920383
  C   -1.54179816060228      2.28923069081451      3.26728832556508
  H   -3.01365539719730      1.44650289188337      1.95373169032749
  C   0.73591346791599      2.06279384539475      2.54929790707114
  C   -0.19188716153910      2.52434035018684      3.47296901738377
  H   -2.27474558137165      2.63400694738676      3.98386836165432
  H   1.79397221546094      2.22639735733032      2.71845725277229
  H   0.14491235491708      3.05924120089138      4.35049542095978
  N   1.23812022316280      0.91407840125424      0.44422201357173
  H   2.19735610794869      0.96236225819814      0.75029699614265
  H   1.02723311131522     -0.02611762038487      0.13614203728135
