# Supplementary material for: Reliable and accurate prediction of basic pKa values in nitrogen compounds: the pKa shift in supramolecular systems as a case study
Source: J Cheminform. 2023 Sep 28;15:90. doi: 10.1186/s13321-023-00763-3 (PMC10540475; doi:10.1186/s13321-023-00763-3)
Supplement: Supplementary file 1 — Additional file 1. Optimized structures of the investigated compounds, equations, tables and additional figures. [file 13321_2023_763_MOESM1_ESM.zip › Optimized_Structures/Base/C1.xyz]

170
Coordinates from ORCA-job 3
  N   0.63198939908604     -0.44105678966830     -3.94436478233608
  C   0.39594222857609     -0.49455105405138      0.31024963017621
  C   0.52236574512468     -0.47756671170857     -1.08373347594183
  C   0.30025599570575     -1.65392125334783      1.10041424701595
  C   0.57682239295075      0.69931572211184     -1.79063790071678
  H   0.55860824130227     -1.40360065754899     -1.64320971590578
  C   0.32735992849236      0.73314069844179      0.99390622399519
  C   0.13433440407416     -1.58653277470520      2.45305874129275
  H   0.36985675786532     -2.61888632394953      0.61429445661149
  C   0.65618799682593      0.67533444324751     -3.23428329166535
  C   0.53743768127831      1.94788651190202     -1.07898419606759
  C   0.15769544390051      0.83297431187094      2.35042612543062
  O   0.41485515775980      1.90328508431780      0.29575641150381
  C   0.04358746417249     -0.33633551462082      3.12146916020762
  H   0.09253645732646     -2.50625028232774      3.00556328731693
  N   0.76408881839494      1.79336758663847     -4.02049928317122
  O   0.60124825558322      3.07008828373944     -1.55834610466264
  H   0.09398010090752      1.82064149957913      2.77364564518178
  N   -0.14270604199953     -0.27647066183671      4.46744445477286
  C   0.81160910355186      1.37465885306369     -5.32152623646412
  H   0.78312942374663      2.74171932452568     -3.67849593028782
  C   0.72890173279284     -0.03963581676813     -5.25277234960379
  C   -0.10145867571718      0.98811954773999      5.18568875059991
  C   -0.43848734929541     -1.46300419049170      5.25464223165530
  C   0.91402623302837      2.05521746857324     -6.52611483011646
  C   0.74978477879548     -0.79025474535947     -6.42688855572659
  C   -1.43977852993173      1.70785120716438      5.22683002006035
  H   0.23792977536558      0.77005722473605      6.19878862376440
  H   0.66459269292198      1.62270797094816      4.74492385241397
  C   0.80371545847297     -2.15591485269827      5.79034721100578
  H   -1.07761270396336     -1.14890477840096      6.08070768097779
  H   -1.03788859882796     -2.14786658868260      4.66018767678913
  C   0.93327915249439      1.28702962133927     -7.67935680380583
  H   0.97579039511693      3.13441794165669     -6.56078353739194
  C   0.85290898654015     -0.11337259572546     -7.62955055526646
  H   0.68571764452853     -1.86870575800325     -6.38111669392051
  H   -1.79647864037003      1.95048578965608      4.23055696961302
  H   -1.34901784350173      2.63839621157569      5.78733818177526
  H   -2.19839005291131      1.09305646141817      5.71068840536043
  H   1.38074854416988     -1.48409877387631      6.42537950425558
  H   0.52476561688603     -3.02670426141830      6.38450819906500
  H   1.44819649660243     -2.48820757219940      4.98176065039034
  H   1.01280883551034      1.77818976043316     -8.64085919230480
  H   0.87097324840321     -0.67351875265596     -8.55599157250163
  C   -0.88041390300972      5.10910159240902     -2.65148706671023
  N   -2.07769053386153      4.81438716223764     -2.02208229701534
  N   -0.17492358930161      5.95039802638646     -1.80932771923373
  O   -0.55116333508159      4.76242292322782     -3.76457245289647
  C   -3.11042323406535      4.07500241990442     -2.68618649229579
  C   -2.28166332918356      5.59283493233625     -0.82863764724647
  C   1.17192429465666      6.36466777227900     -2.10485357441451
  C   -0.89796596096278      6.27382253376173     -0.61239092782916
  N   -3.45544186627040      2.81502027533755     -2.07249261251354
  H   -2.74539975392419      3.85871852540593     -3.68724907103547
  H   -4.01639650510314      4.69009064370027     -2.75443444463714
  N   -2.49602321677044      4.86861869701010      0.39255202431785
  H   -3.09475034151021      6.31262896931770     -0.98032323909023
  N   2.23223615533243      5.56454087955100     -1.54973083616304
  H   1.28291576874768      6.31826858049973     -3.18488285854994
  H   1.29907298962359      7.39671241416799     -1.77119021315638
  N   -0.45142007985068      5.69743609145012      0.63074890714115
  H   -0.96784837076657      7.36256719097820     -0.50820311551521
  C   -4.44659503789928      2.70939290975611     -1.03373520392991
  C   -3.30200712914821      1.62244109148011     -2.77161098363488
  C   -3.74544665024038      4.29924044538334      0.80403767457904
  C   -1.41635984519992      4.93460584791799      1.25453002361782
  C   2.75966349525827      5.68840498379153     -0.22016037937420
  C   2.85024486822421      4.56786003177137     -2.28250081789905
  C   0.76156701391906      6.05358534091500      1.30508980960030
  C   -4.78471800168391      1.19479132140512     -1.00022891818325
  N   -4.01557295696041      2.98024011788819      0.30614272502462
  H   -5.31139519327672      3.33765716170820     -1.28045241728859
  N   -4.02495226944813      0.65119702222015     -2.08743974025806
  O   -2.69383453782275      1.46858426079709     -3.80377049445829
  H   -3.72816154417509      4.22521540868084      1.88819370999132
  H   -4.55431321182103      4.96833248365765      0.49482817688699
  O   -1.36250123872092      4.46677707109169      2.37129617562913
  C   3.88383713626287      4.61271612266453     -0.17309045750134
  N   1.91640462819563      5.31795681333827      0.88541879895469
  H   3.13437346476794      6.70726831329746     -0.06772720113734
  N   3.75615974569788      3.94385718775283     -1.43968447371299
  O   2.69125538751789      4.33476716541012     -3.46029626897944
  H   0.61274671394521      5.84138392176203      2.36105887904501
  H   0.94903418451009      7.12281662387339      1.16993033427233
  N   -4.38803334329790      0.78504013394150      0.32488469827974
  H   -5.85256957792661      0.99014824446837     -1.14819829994648
  C   -4.02677145599090      1.86403408651728      1.12039367186596
  C   -4.33601348866215     -0.61102943571496     -2.69338796630215
  N   3.57088634193001      3.84186489552965      1.00028604435900
  H   4.88711750015926      5.04477969574575     -0.07431993870593
  C   2.42963485643755      4.28654381480274      1.64391103805304
  C   4.72354141902126      3.01267285976202     -1.94516180729027
  C   -4.86812880539440     -0.42911386156230      0.92584507323854
  O   -3.81390732867525      1.83698588980463      2.31304929810436
  N   -3.87887908792045     -1.76675440981477     -1.96264573389782
  H   -3.84886096545246     -0.63780643290013     -3.66453250507436
  H   -5.42408826905241     -0.67828633490027     -2.83347990130101
  C   4.48673328149267      2.95176752276044      1.64979508887013
  O   2.00513035330729      3.88855353162071      2.70734929645431
  N   4.66756655817187      1.69636214894263     -1.36403026147891
  H   4.53200423020964      2.90578550890614     -3.00988233549726
  H   5.73243740552836      3.41789387169653     -1.79559364617509
  N   -4.23528639946554     -1.62877584387715      0.45867914928287
  H   -4.68024448298169     -0.35307315240873      1.99327077906733
  H   -5.94928179451861     -0.51444320538235      0.75348227816279
  C   -4.56503757984886     -2.25483778107155     -0.78995321065074
  C   -3.23991656373930     -2.79482928472947     -2.64918305442597
  N   4.56571192615427      1.63617274295719      1.07783995104583
  H   4.15163871046690      2.83198443173819      2.67669268971164
  H   5.48576011744310      3.40485766124088      1.64325581167543
  C   5.30855349350652      1.36700319468437     -0.12321530630080
  C   4.41449624252506      0.57482636711000     -2.14325823853239
  C   -3.52769681178978     -2.46285727440872      1.30750549044147
  C   -4.02517225058998     -3.70038708231533     -0.62730608214697
  H   -5.65022823119847     -2.21975898350535     -0.94786585386639
  N   -3.28415264568867     -3.91513548562920     -1.82969818534923
  O   -2.78064935078309     -2.74320948460110     -3.76442118881269
  C   4.33348854198386      0.49803209452403      1.83162006780965
  C   5.40048243597697     -0.18137014553327     -0.14895939056874
  H   6.28956573140681      1.85619333734310     -0.07087844300962
  N   4.73540283313575     -0.53801092015031     -1.37136404067438
  O   4.03335518019068      0.56837538135692     -3.28932150563832
  N   -3.27975736452179     -3.63627219332492      0.60769320051788
  O   -3.22651569254276     -2.23398496083071      2.45818081927452
  H   -4.82168555363346     -4.44922638938325     -0.53723060218940
  C   -2.71182688415976     -5.17291579455277     -2.21693813709177
  N   4.75762144529846     -0.58403004811646      1.07221792733840
  O   3.88967381404682      0.45412182363563      2.95787301914479
  H   6.43404010444327     -0.55017320589939     -0.16245838000655
  C   4.89936090397229     -1.82730476271554     -1.97849659967015
  C   -2.78191768301627     -4.80817886463252      1.27241043274658
  N   -1.44137736645760     -5.48345657909805     -1.61771995227919
  H   -2.55365304081927     -5.13126726779089     -3.29159949076186
  H   -3.41710951695858     -5.97270336096268     -1.97830967558165
  C   4.95358459708916     -1.87814601744697      1.66218714552915
  N   4.11735114066176     -2.87997896466769     -1.38176554375422
  H   4.57981108050655     -1.74012757073215     -3.01395893745728
  H   5.96186345968460     -2.10755605213575     -1.94917239249768
  N   -1.48375141535300     -5.23931260301605      0.82886294420541
  H   -2.69284642196704     -4.56799962958773      2.32893227886382
  H   -3.49851879254640     -5.62773752702828      1.14520839616864
  C   -1.25545211966273     -6.07586647185346     -0.32745829105505
  C   -0.25234082349104     -5.28898422202472     -2.30157280194332
  N   4.19254421767354     -2.94280605869721      1.06977019397609
  H   4.64938127283498     -1.80778976254598      2.70293292828649
  H   6.01838950945099     -2.13664551510957      1.61127667227940
  C   4.52738958751817     -3.56590162166047     -0.18027539375182
  C   3.33290165167533     -3.68867613595933     -2.19608687287571
  C   -0.38974081483325     -5.19719011067326      1.67014784636531
  C   0.27808911365070     -6.34125039919799     -0.27014988734336
  H   -1.85144553796798     -6.99163455842535     -0.24529752542561
  N   0.77419739002238     -5.65787996676945     -1.43875714979791
  O   -0.13393045856890     -4.91878268227898     -3.44420869694702
  C   3.24319201154832     -3.64640711100887      1.78413943209619
  C   3.66229219248483     -4.85709128004500     -0.18151527657525
  H   5.60384836709612     -3.77299075796192     -0.21581545904686
  N   3.05199397315769     -4.84005885025015     -1.47275303230588
  O   3.00229381560286     -3.46414192380702     -3.33482973439234
  N   0.65640996254648     -5.82033641440389      1.01512424865115
  O   -0.36083420923765     -4.74432700929746      2.79537342337867
  H   0.52774482041569     -7.40653700810660     -0.32502091317696
  C   2.11582383633162     -5.81570591222402     -1.94504754151110
  N   2.80121955338498     -4.68237071226906      0.96865281488525
  O   2.89503701711749     -3.43359406964749      2.92460724070356
  H   4.25531290768829     -5.77057197513924     -0.05720272227211
  C   2.00163422324602     -5.75066775199765      1.51581243055609
  H   2.06353952638566     -5.70751827294484     -3.02569022198478
  H   2.48287796440446     -6.81444574537600     -1.69404816918845
  H   1.92990299223048     -5.58109721019590      2.58699518284457
  H   2.49833724467579     -6.70695510368201      1.33170303127867
