# Supplementary material for: Reliable and accurate prediction of basic pKa values in nitrogen compounds: the pKa shift in supramolecular systems as a case study
Source: J Cheminform. 2023 Sep 28;15:90. doi: 10.1186/s13321-023-00763-3 (PMC10540475; doi:10.1186/s13321-023-00763-3)
Supplement: Supplementary file 1 — Additional file 1. Optimized structures of the investigated compounds, equations, tables and additional figures. [file 13321_2023_763_MOESM1_ESM.zip › Optimized_Structures/Base/C2.xyz]

147
Coordinates from ORCA-job 3
  N   -0.26153838901532     -1.26118556573188     -2.35766374286907
  N   1.18472926129878      0.45119282608610     -2.45109819041760
  N   -0.29713326024025     -1.26005414229506     -5.34871532353072
  C   1.47756561988955     -0.10196544186769      1.20846342459339
  C   0.23415001227438     -1.01095143712982     -1.09480310403376
  C   -0.05940045363580     -1.62987989803574      0.11694277668493
  C   0.57320661251216     -1.17088173472233      1.25875578236923
  H   -0.78420542752679     -2.43055453357268      0.15314540303963
  C   1.15684745127926      0.06176978529817     -1.13185575271531
  C   0.33118870827944     -0.38629202381435     -3.14391383664105
  H   0.35990220061581     -1.63587174746904      2.20973032270614
  C   1.78057505161226      0.53555701189020      0.01355247276777
  C   0.09719277671190     -0.20357007631069     -4.56209987328227
  H   1.92530507886379      0.24558059063337      2.12733933924397
  H   2.45662850396761      1.37911955174144     -0.01231175083842
  H   1.87813275511287      1.04889539517285     -2.87165303585916
  C   0.21255392776920      0.99703524711577     -5.21247107697309
  S   -0.19845491006891      0.82001892685650     -6.87361048419709
  H   0.42843074623671      1.96660755403830     -4.80010847530902
  C   -0.48907197155367     -0.88432513122149     -6.56634262230110
  H   -0.79480894362635     -1.54230764047956     -7.36419638410837
  C   2.50083219767833      4.22114935845328     -2.01160379804522
  N   3.50115470577730      3.96172004890177     -1.08901928039196
  N   1.58704959403724      5.05130030792759     -1.39341267736061
  O   2.46176237329234      3.82972829262266     -3.15886963304861
  C   3.34230943932077      4.72224934406698      0.12766131595288
  C   0.46910582087867      5.61947674401754     -2.09651437985436
  C   1.92678375003027      5.34110222859551     -0.02903416900761
  N   3.24823896460543      3.97090339899084      1.34163556998570
  H   4.13678501825920      5.47277593117085      0.20585928311923
  N   5.07813458383440      2.12687911964227     -0.96607247740515
  N   -0.80741972573450      5.02345216295662     -1.83516422809012
  H   0.66555758148958      5.49560823020845     -3.15800362812433
  H   0.41601457826112      6.68477042521435     -1.85627064095048
  N   1.15837966912698      4.66385671541360      0.98507391696869
  H   1.90649222806969      6.42386758837152      0.13823752679882
  C   1.95976286958672      3.93387637459194      1.85456270341594
  C   5.63212462831485      1.88992295266461      0.33449427573853
  C   4.88169927314496      0.96751249938851     -1.69339118453144
  C   -1.60753372441161      5.29026726312271     -0.67802737814441
  C   -1.43137106052116      4.18197924347202     -2.74079496014781
  N   4.74242704797126      2.05264743852329      1.45740196855501
  O   1.61567221871515      3.41080561104246      2.88785445620706
  C   5.92122041543752      0.35953964699857      0.32433341339035
  H   6.53194056997498      2.49906758784773      0.47534331438814
  N   5.35294878491571     -0.07597633098805     -0.92668890584683
  O   4.42844806155655      0.90092034881177     -2.81666521214957
  C   -2.96993849311407      4.63495472555259     -1.02733106534749
  N   -1.22610827700409      4.62371576715478      0.54408052696775
  H   -1.67861105577477      6.37196992065906     -0.51288178899448
  N   -2.66238592264888      3.85002484686797     -2.20403647402116
  O   -0.99579196701176      3.84833818379936     -3.82155484283755
  C   4.64810678068141      0.89841346185136      2.22461004674509
  N   5.28803578533765     -0.10650141713329      1.52590083427893
  H   6.99083320714513      0.12258568415541      0.34896049268367
  N   -3.30806304926368      3.91896586566412      0.16286895303917
  H   -3.75216928028565      5.36572202651425     -1.26303361529727
  C   -2.28818805509676      3.91558373899022      1.10007733918438
  O   4.14196269605523      0.80697079516081      3.32002329973602
  C   5.40980292120329     -1.44029982688820      2.05577519628666
  N   4.71361594780265     -2.40754800676211     -1.01277938355302
  O   -2.33167058080694      3.43780735180352      2.20908323876274
  N   -4.16698275260676      1.98224519680946     -2.54227833523630
  N   4.59654758910249     -2.44081710629054      1.42718693771832
  H   6.45896600706504     -1.74645916503813      1.99491260012473
  H   5.10629875098877     -1.38960458381533      3.09820750394587
  C   4.95426631554685     -3.11607109839338      0.21451547911913
  C   3.86230625928884     -3.09213121091645     -1.86988164752269
  N   -4.81475958242288      2.04559351897765     -0.18374141141907
  C   -5.20296142050537      1.86186077911804     -1.55550394915964
  C   -3.94925184009236      0.80177883225923     -3.24272268490121
  C   3.51248730401026     -3.02380509510079      2.06753612763448
  C   3.95243442446744     -4.30066520570522      0.14306607612093
  H   6.00157375304046     -3.43989142186037      0.26213845315476
  N   3.39883467232143     -4.19348907370754     -1.17465076370587
  O   3.62379894608551     -2.80820541879364     -3.02097744164734
  C   -5.00690732328294      0.90762565176523      0.58629922822731
  C   -5.59672486927603      0.35863334043788     -1.62491973810266
  H   -6.03317738879271      2.53568267524964     -1.80120278896853
  N   -4.73576969403720     -0.16879623946195     -2.64761759802782
  O   -3.24859761283421      0.67069595131057     -4.21950347252020
  N   3.06403931469462     -4.04948516416799      1.24984543308361
  O   3.08335657685124     -2.72796607111308      3.15942472755860
  H   4.43347609039166     -5.27868700225686      0.26631990493672
  N   -5.38033450686180     -0.10413532216410     -0.28106720302030
  O   -4.91645953293609      0.83180447811509      1.79000646042183
  H   -6.64506532052491      0.20051790878444     -1.90586568771876
  N   1.23274169731588     -5.24271011403148     -1.42957640322721
  C   -5.80380040149745     -1.39014219650954      0.20095946911742
  N   -4.28476329167148     -2.54226894097392     -2.48367734548052
  N   0.90714855193084     -5.13630036290868      0.99786919424210
  C   0.75839428256120     -5.87164451414160     -0.22803333954461
  C   0.23497136287030     -5.09772841586287     -2.38646878386787
  N   -4.93119822034528     -2.48211780488409     -0.11600536172500
  H   -5.85252658896459     -1.31724378910049      1.28435586836457
  H   -6.79842243644205     -1.61284840841121     -0.19762856192284
  C   -4.92570604928221     -3.18590125127329     -1.36325089363858
  C   -3.35033290877892     -3.37623790267251     -3.09264496655019
  C   -0.30401655041150     -4.75533448501267      1.54578305792690
  C   -0.78232203955676     -5.92809585148288     -0.43784577649431
  H   1.21269573415702     -6.86477161372594     -0.11975408749900
  N   -0.96439713116623     -5.40467033930824     -1.76166558587517
  O   0.39255237393097     -4.82132265207450     -3.55098191948147
  C   -4.04837270635237     -3.01161096176088      0.80912072454091
  C   -4.00495399374986     -4.40394837186550     -1.08330149093006
  H   -5.94990647898195     -3.47467987859737     -1.63040186224438
  N   -3.14439843223628     -4.43910435315565     -2.22460346122455
  O   -2.86894127204934     -3.23983227351605     -4.19025423049022
  N   -1.29006188194111     -5.14434658585226      0.65676458282600
  O   -0.47351602378143     -4.22531733394600      2.62168512864491
  H   -1.18536799388644     -6.94670949876440     -0.38098427696268
  N   -3.40785427672735     -4.07722834769354      0.19220750077796
  O   -3.90435513607686     -2.64790310496935      1.95399125201821
  H   -4.55732276635548     -5.34796256151383     -0.99940003235808
  C   -2.68187597340736     -5.03671679165085      0.97997818082749
  H   -3.15323181096808     -6.02139898615750      0.87359423229416
  H   -2.74678795237636     -4.71526259580271      2.01673457912740
  C   -2.19646583147399     -5.48004257455249     -2.49981883660962
  H   -1.93859390729689     -5.40193755366831     -3.55320926230223
  H   -2.66850045240468     -6.44905238931059     -2.30854048188901
  C   -4.89376027015574     -1.47567710923868     -3.22644392001119
  H   -4.41240035739636     -1.45950832498198     -4.20133366669416
  H   -5.96549579697197     -1.67434651640890     -3.35225464564193
  C   -3.67884886452759      3.23874128744179     -3.02372715002344
  H   -3.23415245190376      3.06262387974765     -4.00001010976064
  H   -4.52148569405067      3.93364903763036     -3.12585118341754
  C   -0.15630231094261      5.09239668843617      1.38216451662260
  H   -0.17843480629921      6.18959762118142      1.41884082188131
  H   -0.33446348280767      4.69555495158716      2.37867546683583
  C   4.35668301125114      3.33107595418019      1.99536506130999
  H   5.21354231244327      4.01153042369633      1.96834911111002
  H   4.06362044822230      3.15746598266124      3.02777378870530
  C   4.76490332630086      3.41478624720606     -1.50537538453356
  H   5.56455720714755      4.11076645713150     -1.23348601577074
  H   4.72342244107974      3.31078258393569     -2.58640771235203
  C   5.57628339179119     -1.37635373067635     -1.49894629582603
  H   6.62089648906382     -1.65984598520398     -1.32157758383346
  H   5.39970846443780     -1.29221953380496     -2.56836858929376
  C   2.13251315757001     -5.03248480772757      1.73583085349221
  H   2.62130105816659     -6.01419472336122      1.74808333078691
  H   1.87256988574060     -4.74621929402688      2.75169926560987
  C   2.61580908225809     -5.21732431629486     -1.80616491656430
  H   2.64611544636976     -5.03441242404067     -2.87754686240090
  H   3.07384455386024     -6.18959228592894     -1.58865101063049
  C   -4.59234040284290      3.32705353811309      0.42100084658645
  H   -5.36623674200797      4.02672928848624      0.08869479157434
  H   -4.67082232585731      3.18339215952909      1.49567734684812
