# Supplementary material for: Reliable and accurate prediction of basic pKa values in nitrogen compounds: the pKa shift in supramolecular systems as a case study
Source: J Cheminform. 2023 Sep 28;15:90. doi: 10.1186/s13321-023-00763-3 (PMC10540475; doi:10.1186/s13321-023-00763-3)
Supplement: Supplementary file 1 — Additional file 1. Optimized structures of the investigated compounds, equations, tables and additional figures. [file 13321_2023_763_MOESM1_ESM.zip › Optimized_Structures/Base/C3.xyz]

148
Coordinates from ORCA-job 4
  N   -0.14565316369989     -1.45195128518479     -1.36406664506270
  N   -0.00627327994146      0.78118461876345     -1.17749192720063
  C   -0.44976316907887      0.33346049484832      0.04374249559246
  C   -0.75553166245841      0.97178072359261      1.23666009322803
  C   -1.17547305226226      0.17345573670834      2.29159226785735
  H   -0.66412974429755      2.04381442293336      1.34817455884385
  C   -0.53839584467155     -1.07462505363357     -0.09969667388607
  C   0.16033871564386     -0.32395786099709     -1.98339964701008
  H   0.21321871982801      1.73083217558566     -1.43404780353117
  C   -1.28963156109444     -1.21596811818029      2.15897904006970
  H   -1.39403058322880      0.62039713788521      3.24910910500621
  C   -0.97806947184477     -1.85129241956118      0.96942498087865
  C   0.60480426886739     -0.21364495794466     -3.33533419688645
  H   -1.62137361410873     -1.79780147714800      3.00678832739210
  H   -1.05682880409699     -2.92335255458111      0.86536182507823
  C   0.82892592035596     -1.13062057448705     -4.31873414314884
  O   0.88327528500432      1.04884469409485     -3.80109305427517
  C   1.27670764635100     -0.40137945726985     -5.44960305595399
  H   0.70005266783981     -2.19189010183217     -4.21882140938851
  C   1.29301136895407      0.90890455776328     -5.08995910884927
  H   1.55360985379128     -0.80233463851157     -6.40974055770680
  H   1.55224011102544      1.81950316545888     -5.59816357746300
  C   -4.10395845133691     -3.38642475390051      2.09052705733421
  N   -3.81163594256643     -4.22740436568247      1.03049490713985
  N   -4.83284238298076     -2.32785442393355      1.57699918233182
  O   -3.82312786420718     -3.57176753588148      3.25379228780282
  C   -4.44017019852601     -3.82464135470059     -0.19650674669121
  C   -5.50277618407134     -1.39461868153600      2.43882798902719
  C   -5.15801702059223     -2.50067523407860      0.18671284591215
  N   -3.57570514174562     -3.44247802924026     -1.27903167652326
  H   -5.13240553875276     -4.60696414592507     -0.53200744988520
  N   -1.89907252239736     -5.67386112576710      0.67811675717457
  N   -5.07554105082797     -0.02889249989488      2.32926197376184
  H   -5.30555138826285     -1.71150629088532      3.45958753714340
  H   -6.58039113615321     -1.43775223267984      2.24433989430921
  N   -4.60937951265354     -1.54496410360876     -0.73138814146383
  H   -6.24756688076838     -2.55279629288453      0.06564777453003
  C   -3.74817979264846     -2.11892569626872     -1.65670015884049
  C   -1.62109509510195     -5.99556357083644     -0.69022726799455
  C   -0.76611965880239     -5.67253706421302      1.47454539180984
  C   -5.49477202470986      0.86670995999400      1.29306507889571
  C   -4.33530436378041      0.59626422773129      3.31603450381921
  N   -1.69164571582424     -4.91941025158059     -1.64993371866819
  O   -3.29033108731747     -1.58122899695442     -2.63737089490164
  C   -0.10987541306329     -6.35462036947898     -0.67659933860870
  H   -2.25765006454224     -6.82841361101402     -1.01311113506585
  N   0.30596443154951     -5.95938395573811      0.64588630512754
  O   -0.73056547426343     -5.49970805561410      2.67150744701524
  C   -5.03268634677740      2.25766403640985      1.80676402700577
  N   -4.82927034650993      0.74683542248920      0.01797753433733
  H   -6.58075554016635      0.79833600779047      1.15615375680966
  N   -4.20888741103344      1.92677763283832      2.94278630354231
  O   -3.92753118079739      0.09469348721023      4.33922063378433
  C   -0.53285711866889     -4.82337054126873     -2.40571157209070
  N   0.42020508080134     -5.61332429035903     -1.78096550421812
  H   0.07807196170041     -7.42542951698879     -0.82175821996505
  N   -4.37790153622548      2.82821035691403      0.67004309724367
  H   -5.86435778629601      2.89941509302774      2.12163186709029
  C   -4.25981966512201      1.94177045571865     -0.39046879536357
  O   -0.39525479136132     -4.22838550695800     -3.44959451422309
  N   2.62505976877670     -5.30677345128424      0.81632314352079
  O   -3.80064725301239      2.19118130008941     -1.48128656148482
  N   -2.45855108862529      3.53451952103805      3.41689124670247
  N   2.77257467924312     -5.01813622813069     -1.61814374913200
  C   3.40240768201215     -5.41507178080066     -0.39131609158782
  C   3.22626265587091     -4.49789273692314      1.76779986427883
  N   -2.65633366287513      4.47404698352582      1.15811783060109
  C   -2.41309839186995      4.68883808017341      2.55687389756510
  C   -1.26527783278271      3.32279822270879      4.08788333836745
  C   3.29360322338528     -3.84760575312032     -2.13946095200485
  C   4.51408604527732     -4.34465897825557     -0.19300247476719
  H   3.79875623765023     -6.43253332677622     -0.48942046746666
  N   4.32946234305698     -3.91792817646525      1.16257899279453
  O   2.88865936548581     -4.36581551879585      2.92131992918312
  C   -1.53133508469921      4.64785664771353      0.37674586319808
  C   -0.91468767984615      5.10855986371864      2.60098281036839
  H   -3.08753170139176      5.46446179826927      2.93713265430253
  N   -0.34789162909132      4.22741945152822      3.57955344609250
  O   -1.07083205368168      2.53020292410371      4.98098037054168
  N   4.23009966436433     -3.38085493218004     -1.22765503048663
  O   3.02981601675947     -3.35790633078956     -3.21370506677032
  H   5.52591159190551     -4.74653493291431     -0.32363056794333
  C   5.23524976318797     -3.07659346323870      1.88749666136731
  N   -0.48081182212201      4.92697368822308      1.23878984025330
  O   -1.47559719575874      4.61046969633954     -0.83147455890162
  H   -0.76814211303465      6.15188725239675      2.90335891076822
  N   5.08794728579128     -1.66451660487645      1.64794654883759
  H   6.26072144891849     -3.37991532539096      1.64896069503142
  H   5.04727704838950     -3.23413174329784      2.94653538290513
  C   0.77143184134099      5.41286755856599      0.73072939867603
  N   2.00343689294012      3.71414867426265      3.22801353918938
  N   5.03555934137672     -1.14447978963884     -0.74763431023943
  C   5.68768601374163     -0.99718567170748      0.51944285137250
  C   4.80986811802024     -0.79083876006255      2.69043074209677
  N   1.89296463485093      4.54056097286034      0.92546398408669
  H   0.64445828145916      5.54392637882621     -0.34073653643681
  H   1.00355424381427      6.37672723624071      1.19293490856581
  C   2.63566677922979      4.42924736906670      2.14399911260178
  C   2.81449055812471      2.69178023970712      3.71418897852915
  C   4.39692621419258      0.00898478656407     -1.16523854986384
  C   5.49242873017715      0.50644348724902      0.85477701603515
  H   6.74200224335694     -1.28584784563967      0.43143201612894
  N   4.99861994165121      0.49350138313379      2.20025229210945
  O   4.51019280325662     -1.08879270821365      3.82321488387677
  C   2.31506568566760      3.65186207698946     -0.04490502086259
  C   3.81801365029731      3.50343569152277      1.75330149925459
  H   2.95546179220667      5.42188866305220      2.48027041921409
  N   3.87176658086953      2.56031425929898      2.82785928461412
  O   2.65666600090679      2.07481442226875      4.74119946031060
  N   4.57597130823267      0.95545166416484     -0.16306870244742
  O   3.83596076556348      0.18067854371639     -2.22294507855070
  H   6.42372990293322      1.08397418589134      0.80282040113455
  N   3.41999664549290      2.98906687783714      0.46085624939468
  O   1.83426318471404      3.51887202736283     -1.15099174191694
  H   4.77202003339837      4.03583839695539      1.66605363161035
  C   -5.18631232112070     -0.25373319117809     -0.95298525906846
  H   -4.83114657763988      0.09827160877918     -1.91835509335885
  H   -6.27966936764574     -0.35027820640062     -0.98058676253989
  C   -2.93323967209966     -4.38987843902347     -2.14570061587825
  H   -2.70557734257963     -3.87753655519984     -3.07711913170426
  H   -3.62947141468685     -5.21453291877798     -2.34578903409615
  C   1.75037690219039     -5.76605079506507     -2.29927822637450
  H   1.73477410285827     -5.41297052340822     -3.32699783085964
  H   2.01829766004390     -6.82594598979250     -2.27985001605924
  C   5.12431376901637     -2.31244183824347     -1.57779405412181
  H   6.15794348626369     -2.67505888079705     -1.55486440468006
  H   4.86747131900870     -2.01114025267419     -2.59035037237068
  C   4.34633934811735      2.34397850612473     -0.43206492029179
  H   5.30302916164428      2.88302532286959     -0.39919941814373
  H   3.93014929060545      2.41055619623118     -1.43403334386245
  C   -3.94148033475815      4.18959328466067      0.57799714680924
  H   -3.86504167036208      4.43213799246074     -0.47871126328373
  H   -4.69015519871289      4.83130206089870      1.04946831856385
  C   0.99749055070016      4.30850189162789      4.07298321467228
  H   1.24434599774191      5.36182750008275      4.24507593021307
  H   1.02436576011566      3.77045391199130      5.01729481932503
  C   -3.67998153002128      2.90603495959380      3.84752492006394
  H   -4.43341422732750      3.68230178736874      4.02618657054878
  H   -3.46529773330890      2.39153179804441      4.78121244889234
  C   -3.21436433767760     -5.51658534586860      1.23001243577441
  H   -3.86569455438744     -6.28555507275111      0.80181246217548
  H   -3.13420415004316     -5.66317682119636      2.30402526936876
  C   1.60355257405815     -6.24577047104287      1.18594721547436
  H   1.91293545429146     -7.25091405428082      0.87529958991823
  H   1.51120311970129     -6.21317991814994      2.26895550887297
  C   4.96018256577398      1.64805680664479      3.05360986220868
  H   5.90069230223556      2.19814410179124      2.94628776834079
  H   4.86445711683095      1.28581186726310      4.07385971882475
