# Supplementary material for: Reliable and accurate prediction of basic pKa values in nitrogen compounds: the pKa shift in supramolecular systems as a case study
Source: J Cheminform. 2023 Sep 28;15:90. doi: 10.1186/s13321-023-00763-3 (PMC10540475; doi:10.1186/s13321-023-00763-3)
Supplement: Supplementary file 1 — Additional file 1. Optimized structures of the investigated compounds, equations, tables and additional figures. [file 13321_2023_763_MOESM1_ESM.zip › Optimized_Structures/Base/C4.xyz]

149
Coordinates from ORCA-job 2
  N   0.40970001064031     -1.40740000654852     -3.21899999563609
  N   1.32189977309731      0.78530007848798     -3.18940011029890
  C   0.56980023271935      0.54159994231541     -2.03119984305349
  C   0.02939988188948      1.53190001925647     -1.21690009514456
  C   -0.97479998026274      1.15639999440333     -0.31819998268727
  H   0.41900002232800      2.54119999220993     -1.23199997973606
  C   0.04069993993924     -0.73389997489453     -2.05000003932822
  C   1.19170002593434     -0.43730000273753     -4.03539998933313
  H   1.87100010327060      1.65069995131729     -3.51589996314763
  C   -1.50550001348997     -0.13849999279838     -0.33570001391582
  H   -1.35829999548445      1.88269999597099      0.38940000761168
  C   -1.04449998189826     -1.08570001026313     -1.25499998346072
  N   2.22339999150289     -0.93010000551618     -4.94250000832728
  H   -2.29510000241645     -0.40629999948127      0.35689999929397
  H   -1.47690000404181     -2.07669999731631     -1.30970000401443
  C   3.06510000365290     -0.08229999964586     -5.56449999335913
  H   2.25150000077954     -1.90609999744533     -5.16429999723106
  O   3.88129999802175     -0.75300000070783     -6.38189999796121
  O   3.17409999829836      1.11059999782996     -5.32919999931618
  C   5.22840000069565     -0.27840000222104     -6.29250000097267
  H   5.32299999955075      0.80829999786037     -6.43199999827242
  H   5.83929999801829     -0.79869999836452     -7.04480000088400
  H   5.58859999927077     -0.55719999947148     -5.29080000303821
  N   2.58739999025631      4.64860000897325     -1.23920000089007
  C   1.83607050232100      5.62876091011119     -2.00881261271915
  C   3.00172481288351      4.82957578534767      0.14148652713737
  C   3.20244936848955      3.56814697469857     -1.87046238851631
  N   0.39523894491348      5.59943822180324     -1.83408715194661
  H   1.99958928616248      5.39503254076736     -3.06700512340519
  H   2.22467215601906      6.62953094482430     -1.76627084276220
  C   4.10629504998258      3.69600690879662      0.33208721538393
  N   2.01252067780497      4.49857969237824      1.15356784263646
  H   3.39033102800195      5.84540570186296      0.29199613933196
  N   4.12359708200426      3.03534980494871     -0.96925137168857
  O   3.02760229625838      3.21863185742346     -3.04103841518481
  C   -0.32478824070201      6.11698152591305     -0.67457138295725
  C   -0.42349799315677      5.40479502359974     -2.95456777966305
  N   3.58841441549089      2.92184601128546      1.44645423802195
  H   5.10236983052972      4.09597910818554      0.56445270667331
  C   2.36716524619767      3.39526680248558      1.94102522709370
  C   -1.84421530830130      5.94841082459713     -1.12484251164445
  N   -0.24663180989222      5.32598026929281      0.54186494812883
  H   -0.04728357173457      7.15989763285179     -0.47399861412017
  N   -1.73592667373583      5.64693033781784     -2.54171489725403
  O   -0.04521904268438      5.16085452392377     -4.09745380063442
  O   1.77346782171097      2.98836183685842      2.93679307500458
  N   5.19784883072019      0.81084973793369     -0.94860731161512
  N   -2.30512430697053      4.87816287197070     -0.24266600336179
  H   -2.44244514719068      6.85574932798139     -0.97388022536430
  C   -1.39351457205687      4.55834492104889      0.76348156982463
  N   4.54330246098588      0.63438134746958      1.43757459926066
  C   5.54935593880181      0.42136692460938      0.41785325406302
  C   5.30662581562525     -0.24043054925729     -1.86160332935223
  O   -1.58979995262986      3.79943524294634      1.71396041931270
  N   -3.51616125594389      4.22334820279629     -3.50005428631810
  C   3.87107513567907     -0.54223441933708      1.80153536959546
  C   5.62600620060454     -1.16173442880018      0.30570800043089
  H   6.50267658455927      0.87957562648817      0.71503227069015
  N   5.61228264061434     -1.38692011695870     -1.12770178141859
  O   5.25056316950529     -0.14971094367821     -3.08872396977865
  N   -4.03951544728195      3.41351392138808     -1.20924046532819
  C   -4.50962491849771      3.77679375654921     -2.54299263065895
  C   -3.19983032280346      3.25678621725919     -4.46627978736451
  N   4.44975886392209     -1.58367148500742      1.06149550473536
  O   3.01713687233069     -0.65199960496204      2.67689008816683
  H   6.53957992428042     -1.58179538919340      0.74736878955559
  C   -4.32045301981105      2.08446122799539     -0.86492511898206
  C   -4.97417635781794      2.37497405060770     -3.13585563974184
  H   -5.32733629038790      4.50651038264142     -2.47193399252693
  N   -4.00662225661784      2.14645519686370     -4.20591409762903
  O   -2.43555725094803      3.40330103903715     -5.41728879626226
  C   4.14628391654045     -2.96811117693635      1.40499920534968
  N   4.70537332596722     -3.57286034788004     -1.83113032230162
  N   -4.90678796039207      1.49255973020229     -1.98574129214535
  O   -4.17815351549260      1.57505219430331      0.24569637932266
  H   -5.99632117821003      2.39640055911797     -3.53816880677047
  N   3.54296252474705     -3.77072206813685      0.35361418586185
  H   5.06405233706949     -3.46521252772266      1.75637636368939
  H   3.40339110500902     -2.91551459160830      2.20957112503031
  C   4.26711921063018     -4.41899662790422     -0.73237341609656
  C   3.96379830268085     -3.74678510555689     -3.00362386707466
  C   -5.50099846633579      0.16851906519871     -1.90842317253328
  N   -3.76282813063375     -0.26300498562337     -4.71755130321620
  C   2.22254528047531     -4.21958490414500      0.48933414906580
  C   3.14753921177923     -5.32965879397716     -1.41048064751931
  H   5.11321184226389     -4.99657107577298     -0.33722575693523
  N   3.07243434531939     -4.79000340892088     -2.76240778233630
  O   4.14076967113109     -3.16333000797949     -4.07464136275548
  N   -4.77975068689567     -0.91399262948821     -2.55806027730697
  H   -5.52434762688413     -0.09660929314014     -0.84571092168293
  H   -6.52056070615074      0.22238107660589     -2.31910676692458
  C   -4.68788527978934     -1.11669199918653     -3.99787977866623
  C   -2.61192592955039     -0.93281746968097     -5.16470091696207
  N   1.99427266962231     -5.12778131094485     -0.55005335169644
  O   1.45177554178522     -3.94909295129479      1.40629584353728
  H   3.41795017266445     -6.39326619981748     -1.44160692033949
  C   -4.32672154720823     -2.00192081907821     -1.80967998676773
  C   -4.01484009871181     -2.55504284751137     -4.10926894502156
  H   -5.68537782973504     -1.07016168134734     -4.45679945953243
  N   -2.75319428974191     -2.27436148944413     -4.78154015042285
  O   -1.72336519892932     -0.46095772729517     -5.86756790826093
  N   0.85562254109173     -5.01886043831446     -3.81297302050072
  N   -3.93740601364609     -2.98534526627856     -2.72479290139338
  O   -4.35959675397456     -2.11481218450290     -0.58424663145258
  H   -4.61112585218448     -3.26657977417006     -4.69735487145520
  N   -0.21555397027268     -5.44025332095791     -1.61518789386835
  C   -0.14671495917581     -5.72755026374583     -3.04274104804097
  C   0.32850401354335     -4.02759317354424     -4.64320827030773
  N   -1.05331124286076     -4.06641015282392     -4.49838147582117
  C   -1.42856487438536     -4.87202500756058     -1.22124643812451
  C   -1.51240332869141     -5.11780384865801     -3.59356721096379
  H   -0.05901315742420     -6.80944019914343     -3.21030432413924
  O   0.96961341698607     -3.37488383874776     -5.47166024599098
  N   -2.19571384710262     -4.70634505123408     -2.37985681955032
  O   -1.79729524388664     -4.65345518241667     -0.06858394475582
  H   -2.12080959920341     -5.85070967007881     -4.14075684544367
  C   0.74729605166191     -5.87530489589932     -0.61466086767027
  H   0.97903842126581     -6.93884972309545     -0.76760107591179
  H   0.25095322981177     -5.71844505899621      0.34988298491587
  C   -3.59606004178123     -4.32495696871161     -2.28111695670239
  H   -4.20259534446552     -5.05231447202196     -2.83969891600951
  H   -3.83617299235563     -4.35380580476815     -1.21238808943795
  C   -3.66675676509631      4.36428117374238     -0.17622497062018
  H   -4.37287974156187      5.20828199398557     -0.18530422807088
  H   -3.72863566038107      3.81799880638358      0.77205358664287
  C   0.85447183422441      5.31389123919694      1.49680296139287
  H   1.17380025947955      6.35059774804009      1.67120421174249
  H   0.45743568043127      4.86935818768584      2.41621701999831
  C   4.32073246479715      1.87949007525763      2.15491272615158
  H   5.29517657320731      2.27788941519660      2.47410509723964
  H   3.70157564511797      1.62833555482598      3.02345109972433
  C   5.19764980467603      2.17752399844456     -1.44389206440495
  H   6.15876146137483      2.65882265100376     -1.19847678856680
  H   5.07756746361859      2.09411593116672     -2.53052121842844
  C   -2.83751600997112      5.50769968393653     -3.48884817917267
  H   -2.38778722840202      5.60797978932305     -4.48206613388105
  H   -3.56654653897946      6.30538233492309     -3.30422949904650
  C   -4.08054724726080      1.07152588400880     -5.18969095630697
  H   -3.32981448302277      1.32286221822738     -5.94746408036414
  H   -5.08839414625335      1.05555951116570     -5.63476312704662
  C   -1.90563415014013     -3.29071246527046     -5.38713020005009
  H   -1.22370390464559     -2.75570296574665     -6.05689008841989
  H   -2.54279288093666     -3.98409539945982     -5.96009724102389
  C   2.26909006010986     -5.33689647972142     -3.84479704941259
  H   2.66293741339544     -4.88592383047501     -4.76138131390884
  H   2.38843213061779     -6.42877678896792     -3.86563725060952
  C   5.83322555042253     -2.65995507924733     -1.79497488973292
  H   6.68844420447565     -3.16046036305323     -1.32332718745840
  H   6.05022297245867     -2.41802019055082     -2.83979747400659
