# Supplementary material for: Reliable and accurate prediction of basic pKa values in nitrogen compounds: the pKa shift in supramolecular systems as a case study
Source: J Cheminform. 2023 Sep 28;15:90. doi: 10.1186/s13321-023-00763-3 (PMC10540475; doi:10.1186/s13321-023-00763-3)
Supplement: Supplementary file 1 — Additional file 1. Optimized structures of the investigated compounds, equations, tables and additional figures. [file 13321_2023_763_MOESM1_ESM.zip › Optimized_Structures/Base/C5.xyz]

160
Coordinates from ORCA-job 3
  N   -0.06164687228874      0.17061582241864      3.42470078840733
  C   0.70288547784597     -0.12011656763181     -0.17982445878362
  C   0.78159493324528     -0.28385596340078      1.20797523766005
  C   1.62642253799997     -0.72607130867799     -1.06985134389054
  C   -0.13587193575532      0.31813308513441      2.07296628048085
  H   1.57904011560527     -0.89563394052212      1.60251249154179
  C   -0.34090403551939      0.67417378165313     -0.75063650618418
  C   1.52552566442315     -0.56189609713738     -2.41957139464602
  H   2.42128205118241     -1.33379043634146     -0.65156136720869
  C   -1.17461290764419      1.10579485468312      1.48850002463564
  C   -0.41593105111473      0.83118241496229     -2.14331049128376
  C   -1.26152056137838      1.27302818260631      0.13771223122232
  C   0.49863555319388      0.23158889708245     -2.98707899027485
  H   2.22685005130180     -1.02780201955154     -3.09302345756336
  C   -1.09578970028237      0.71365954694648      4.28326723838324
  C   0.93970626492422     -0.70719409884095      3.99415205134033
  H   -1.89993490181798      1.57831739084165      2.12860600565034
  H   -1.21586608861758      1.43779919863583     -2.54352562937987
  H   -2.06387859984913      1.87692347440730     -0.27049846629174
  C   0.46551698022081      0.38624463461575     -4.45923641572882
  H   -1.18301520931624      1.79250139460880      4.16948563186978
  H   -2.07033253619947      0.26536725196115      4.08866354944843
  H   -0.83063439284866      0.51078004989956      5.31516621144723
  H   0.88198612910574     -0.65376547878675      5.07588344698563
  H   0.79219418102194     -1.74726685553699      3.69832754607728
  H   1.94287773164364     -0.40473491163852      3.70219892184681
  C   -0.65639637649184      1.17052192374830     -5.10221573868289
  O   1.31274719715656     -0.14829678523681     -5.16622583794949
  C   -1.87258957736981      0.28070458257506     -5.35027593604543
  H   -0.26850316561757      1.54092761833531     -6.04985197881706
  H   -0.94226554195428      2.03027930464921     -4.50238851515672
  H   -2.66191280450954      0.84373588897998     -5.84746633061647
  H   -2.28496111283947     -0.10923957478685     -4.42421891524991
  H   -1.60601958100064     -0.56656920608059     -5.98062819548366
  C   -1.77022369819324      4.48532099033858     -2.01800651173329
  N   -2.92256214773362      4.64562709696794     -1.26949645965600
  N   -0.72468366775646      4.99560518117832     -1.27106993001053
  O   -1.70541247830682      4.03116518846432     -3.13866786926386
  C   -2.70101392240842      5.33947014347562     -0.03553256259693
  C   -4.19954298515574      4.18723620107044     -1.73110659015292
  C   0.55608173116187      5.24856448473603     -1.87906524665093
  C   -1.17803901304900      5.65486281495635     -0.07198181039981
  N   -2.85871040508553      4.58386943044472      1.18075998269692
  H   -3.32466336090014      6.24022228941511      0.00433383347489
  N   -4.65348785654174      2.95661608525245     -1.13841313589443
  H   -4.94524923354298      4.96714016039812     -1.55138506452704
  H   -4.10482660721021      4.01330432298244     -2.80008888730477
  N   1.65404989300817      4.53764131859771     -1.29595294129159
  H   0.48344594090394      4.93318751533764     -2.91680707100035
  H   0.76236441541204      6.32560869282821     -1.83941411759026
  N   -0.70115026013001      5.13517081329230      1.17846655838341
  H   -0.96372383277773      6.72836178861248     -0.13577552672284
  C   -4.14009835507660      4.27967292480876      1.76138298110280
  C   -1.70173683021104      4.57351609364483      1.94693027522896
  C   -5.43753558013666      2.88958834912962      0.06715081935728
  C   -4.72435803342333      1.79051582805445     -1.88673983490209
  C   2.31042606553194      4.96470064815631     -0.09442451849162
  C   2.41350376577984      3.63994162793164     -2.03561608183404
  C   0.60496856238405      5.40198211036355      1.71360552077785
  N   -4.73877800549503      3.05499052737767      1.31065201897853
  H   -3.99242672300833      4.18330381171913      2.83401684667866
  H   -4.82920086933390      5.10493611579817      1.55992689982632
  O   -1.60456651137520      4.19361034279382      3.09274338691769
  C   -5.90253629886378      1.40358961099524      0.11071153508753
  H   -6.27140534170750      3.59805874685148      0.00933439718849
  N   -5.41902544821959      0.86567979577870     -1.12876076387934
  O   -4.30061949530393      1.63148348300166     -3.00815096111110
  C   3.61643203957911      4.12424288918060     -0.07678692048121
  N   1.67022665139980      4.62517315038621      1.14755841520166
  H   2.49486654899211      6.04593846744945     -0.13228414652347
  N   3.52582307449931      3.32476207481419     -1.26800200378970
  O   2.17587340326890      3.25503038845976     -3.15611302973146
  H   0.82869336702753      6.46685684000563      1.57881329026603
  H   0.56757283040093      5.17144224079286      2.77507606026365
  C   -4.68731827628917      1.89539220062046      2.06175216465241
  N   -5.29894452187829      0.90332260711597      1.31964333200149
  H   -6.99184603315161      1.29600473920673      0.16566121699765
  C   -5.77089812048257     -0.42714126868865     -1.65074952394718
  N   3.54795519719709      3.42861994642178      1.17771183915084
  H   4.52412264086521      4.73979996347235     -0.11057405732980
  C   2.44034413606345      3.77858423603960      1.93162795215877
  C   4.65592061743688      2.64148421199527     -1.83698769274446
  O   -4.23489054504801      1.78571489193192      3.18045787587206
  C   -5.56818419874667     -0.39197115742320      1.88088424332279
  N   -5.00227372276589     -1.52652725008297     -1.14402775673003
  H   -5.60494057420033     -0.39363641809986     -2.72458527492313
  H   -6.83106407064973     -0.60839001741878     -1.44887026192882
  C   4.66933278709152      2.74616306522693      1.75563401130541
  O   2.21464730976751      3.45504040522291      3.07592970257601
  N   4.95951023905082      1.36959212744587     -1.24190305837576
  H   5.53542378751973      3.29434002230530     -1.76758951186819
  H   4.42826205240058      2.45366009807030     -2.88348436084323
  N   -4.82678447161964     -1.47415617306292      1.29765335273005
  H   -5.29470232465111     -0.34296540267692      2.93184745732926
  H   -6.63939441001043     -0.60569038457667      1.79292176064834
  C   -5.25069089038622     -2.17085833170377      0.11229949592199
  C   -4.08030526577389     -2.20263073199449     -1.92802559833266
  N   4.94146255717730      1.44715832437931      1.20957333715576
  H   4.45168252271027      2.61323520835255      2.81219925373159
  H   5.56374696634638      3.36957949028336      1.64107698069327
  C   5.67811741057780      1.22299759246591     -0.00453020544128
  C   4.98449562547378      0.21398491314643     -2.00904787818265
  C   -3.88397960997447     -2.18315832256043      2.02665521338908
  C   -4.31748166981619     -3.41337505624497      0.07113547426830
  H   -6.31278606758594     -2.43171845579460      0.19488567613950
  N   -3.60526199530170     -3.26151815267413     -1.17036409379315
  O   -3.78955914898828     -1.94694825344402     -3.07374926960218
  C   4.78767025789325      0.30062501397371      1.96509101083847
  C   6.00711543699002     -0.29774859139652      0.04367849556018
  H   6.57527622270745      1.85432710652357     -0.01375454796987
  N   5.50022504896609     -0.79279836019363     -1.20352617325031
  O   4.67002453328879      0.11190537908904     -3.17025679474331
  N   -3.54315324648950     -3.29474963015518      1.27531461502688
  O   -3.47864803585188     -1.90992522090915      3.13450326437264
  H   -4.86583319493269     -4.36327553887897      0.07381230570036
  C   -2.86566618843358     -4.33222714255643     -1.78460442395731
  N   5.34641218310807     -0.73694723273267      1.24274467345470
  O   4.30695282650256      0.22665133347915      3.07502574403796
  H   7.08208739027337     -0.50221008465590      0.11759417839873
  C   5.73088514230039     -2.12102244832260     -1.70351509074522
  C   -2.77796906505192     -4.37493835722317      1.83046597972227
  N   -1.56594959251130     -4.57267607610842     -1.22976932724762
  H   -3.45413218478867     -5.25596150971290     -1.71957628526781
  H   -2.72801674938564     -4.06426788902912     -2.82912153225243
  C   5.45642874780711     -2.05966815655566      1.78087452516086
  N   4.80609952298810     -3.12338167366313     -1.24427819922518
  H   6.74552755807452     -2.43282162718817     -1.44160194343783
  H   5.63218518554255     -2.07315704067660     -2.78520603268425
  N   -1.49897897056203     -4.59864382326457      1.21479092623408
  H   -3.37282810973033     -5.29500891852250      1.76785555687230
  H   -2.59150907417602     -4.13701831268365      2.87436738285676
  C   -1.34711268928513     -5.31759951745791     -0.02609437818907
  C   -0.40876072912694     -4.40119347444990     -1.97772163142480
  N   4.55820182836750     -3.01772397080592      1.19662317116124
  H   5.21490492424362     -1.99639693378520      2.83904895563986
  H   6.48600054249392     -2.41267976111682      1.66113214645413
  C   4.87074159641886     -3.79364355989635      0.02072170729074
  C   3.72584803832424     -3.52686800076813     -2.01322767198761
  C   -0.34100128314766     -4.61100435019089      1.97703338418790
  C   0.17000676748571     -5.64856345172771     -0.07123204784114
  H   -1.98147422494899     -6.21282221988989     -0.01683334135377
  N   0.63310393150403     -4.94534864011312     -1.23694438243670
  O   -0.33377301076171     -3.92189984061030     -3.08366880657108
  C   3.52972418112553     -3.57014202586074      1.93999310019186
  C   3.69574891293612     -4.81260190139187     -0.04793871521023
  H   5.84816274725013     -4.27439146075687      0.14175092164413
  N   2.99819838437086     -4.42576400037007     -1.24827144230900
  O   3.49384899679188     -3.19574484692045     -3.15179421808243
  N   0.64900439995803     -5.18544083700512      1.19937995611567
  O   -0.23030652886383     -4.23929636296233      3.12457573651153
  H   0.37382791533836     -6.72118473041320     -0.17625822569795
  C   1.92151748240730     -5.17934097048097     -1.82943069385721
  N   3.01145595240986     -4.61514635890614      1.19832704101988
  O   3.18236168437838     -3.23435789937259      3.05050061775456
  H   4.03386330422774     -5.85242927743792     -0.12576765021787
  C   1.96388773333583     -5.45589205309613      1.70678793126927
  H   1.85665102000997     -4.87895581237093     -2.87267862472775
  H   2.15255751394958     -6.25012593309503     -1.77207590129592
  H   1.92445688844177     -5.30281445618096      2.78208467235388
  H   2.21945758200942     -6.49784820044259      1.49367877160758
