# Supplementary material for: Reliable and accurate prediction of basic pKa values in nitrogen compounds: the pKa shift in supramolecular systems as a case study
Source: J Cheminform. 2023 Sep 28;15:90. doi: 10.1186/s13321-023-00763-3 (PMC10540475; doi:10.1186/s13321-023-00763-3)
Supplement: Supplementary file 1 — Additional file 1. Optimized structures of the investigated compounds, equations, tables and additional figures. [file 13321_2023_763_MOESM1_ESM.zip › Optimized_Structures/Base/C6.xyz]

167
Coordinates from ORCA-job 4
  N   -0.52888030786507      3.10175749254832      5.28403210156760
  C   0.46805193047054      2.15873167526873      5.49165227257498
  H   -0.26776380374783      3.80517989666857      4.60754903081020
  H   -1.40385448306292      2.69288560612774      4.99394885580464
  C   0.36775084620287      0.77554169605537      5.51472451464296
  C   1.81321119425068      2.50427994053765      5.78835026748511
  C   -0.85377735013351      0.01534685283246      5.13837007240618
  C   1.67752806281412      0.27984452327186      5.80412972335871
  C   2.34563742468807      3.86689733838833      5.99430116822844
  N   2.53602007643351      1.38045268618582      5.91378318594877
  H   -0.62450016104140     -0.85672676159907      4.53261627818836
  H   -1.52264925409839      0.63570959757320      4.54269883531661
  H   -1.42977995801934     -0.32965343507846      6.00036279656577
  C   2.15983060538300     -1.00687291022132      5.97016790288915
  H   2.51199028422971      4.37200300494842      5.04387331859102
  H   1.60966633304445      4.45997351480573      6.53685665217154
  H   3.27693790242319      3.85205342397108      6.54905440132528
  B   4.07840066270545      1.29644661418709      6.01885587010822
  C   1.20734711110220     -2.14640931771281      6.13530789273107
  C   3.55378503277420     -1.25006987077587      5.98850710738115
  N   4.45576272149709     -0.19773304432917      5.89382652643961
  F   4.66959785391402      2.03274294120088      4.96243652453519
  F   4.53175663618767      1.81655415628631      7.24241055008485
  H   0.23315023405337     -1.80158091650848      6.45401287755116
  H   1.08581632814317     -2.70112148137887      5.20708760286610
  H   1.57052755152629     -2.84197550770000      6.88522277222373
  C   4.29985794607148     -2.45074242216860      6.01159415390736
  C   5.71819615802181     -0.69611426032791      5.86326684626885
  C   3.81459493083993     -3.85604048567111      6.08928115177740
  C   5.65565833464673     -2.09205511680589      5.92141302066834
  C   6.91072020213170      0.18424417088125      5.79083644173176
  H   3.40768727310159     -4.09703303214527      7.07341592849844
  H   4.63409847680948     -4.54949609227350      5.91096658541387
  H   3.03886622588485     -4.06248780977058      5.35803309310208
  C   6.80992593647214     -3.03454857287463      5.89819472586339
  H   6.95859017670832      0.71546658048542      4.84011891795200
  H   7.82450532520910     -0.39137622746564      5.90810539752526
  H   6.88272673784721      0.94435460643276      6.56875234716548
  H   6.75380153123426     -3.73545323470659      5.06184105326128
  H   7.75687611016106     -2.50752421449790      5.80838462686120
  H   6.86415884692033     -3.63651306524103      6.80680880310229
  N   -0.87053337635954      4.98070314120590     -1.56172791080643
  C   0.43359746029335      5.27195012203871     -2.10201188668838
  C   -1.54494483737981      5.85625300940864     -0.63054519638120
  N   1.53174608163864      4.80138352448751     -1.30526967784840
  H   0.50355108254358      4.77269164624787     -3.06562281359541
  H   0.52484124647736      6.35585951505314     -2.24901530400410
  C   -1.77169441552442      4.21093687733449     -2.28990189153989
  C   -2.98759074717375      5.28855042412880     -0.59798572786200
  N   -1.13556039218028      5.79062477970581      0.74126380806273
  H   -1.49874403923592      6.89198714873664     -0.98525301318260
  C   2.05862602919466      5.54039433286633     -0.17913809148800
  C   2.48554893411562      3.94224364133215     -1.84784768882047
  N   -3.02111028676226      4.40567371234831     -1.72036063509725
  O   -1.52677994482600      3.53916711462048     -3.26397105008512
  N   -3.06590305203892      4.68311180707539      0.71469035516863
  H   -3.75731735239856      6.06183809950516     -0.70106824001621
  C   0.09597996709582      6.32993171403230      1.25055828086643
  C   -2.03331916805663      5.10371565147044      1.53974741306101
  C   3.29568030034693      4.69493494761723      0.21197189768248
  N   1.27525378530823      5.54419616236903      1.01934411840656
  H   2.30543273328555      6.56672134390792     -0.47212023448452
  N   3.53951482665065      3.89659821619792     -0.94906053688975
  O   2.42620842874168      3.38343267008542     -2.91788802790262
  C   -4.20750030328820      3.79062456389198     -2.24050616654884
  C   -4.29481985361293      4.19235130676413      1.28094340859598
  H   0.25224600429824      7.31945380744952      0.81758788088611
  H   -0.02597492585445      6.42012791759150      2.32615661044060
  O   -1.96032027078325      4.94599914188250      2.73883055340372
  N   2.82573660043092      3.99527028796631      1.39015849699990
  H   4.17850150270824      5.29790655282873      0.45005041581686
  C   1.70069360312966      4.58215838557368      1.92053183999160
  C   4.78248210984742      3.22475460523469     -1.23372622483974
  N   -4.61816512183578      2.58355394686920     -1.57042624078001
  H   -5.01758328424255      4.52668708843870     -2.20388290762748
  H   -4.01248124133424      3.51727976382916     -3.27427047077409
  N   -4.68015863486384      2.87576750019482      0.86192493341765
  H   -4.15117073330354      4.16985864740658      2.35784934020786
  H   -5.11301412333714      4.87805955498919      1.03752525995757
  C   3.65476808433619      3.12589167878728      2.18497373203078
  O   1.19229055246166      4.34898412567000      2.99725407838470
  N   4.94268153221196      1.92168427428069     -0.65565824463000
  H   5.59601221218225      3.87558364994413     -0.89993837786751
  H   4.84697922297367      3.08974874770676     -2.31019849518726
  C   -5.38808730809366      2.58687197733770     -0.34724620040589
  C   -4.80358552711947      1.41076878045075     -2.29313131623295
  C   -4.41409150979343      1.74404638556475      1.61312257025424
  N   3.95315733035552      1.86526907938075      1.56936800981957
  H   3.12118714319718      2.92978164510273      3.10808631236337
  H   4.59614567985477      3.62945027474907      2.42959388360838
  C   5.11768343198986      1.67188227468762      0.74995998263198
  C   5.03313334148292      0.77733974364801     -1.42932629853760
  C   -5.78346015168723      1.09704431981189     -0.18342257314112
  H   -6.25092055101466      3.25551801692124     -0.44542173032431
  N   -5.47787042141301      0.53065583046174     -1.46104716251210
  O   -4.48625467136926      1.21254416734918     -3.44246674782513
  N   -4.97135096037269      0.66633037512093      0.93513687130580
  O   -3.84666224794369      1.71116457319658      2.68298721748546
  C   3.51809631534311      0.68305063119185      2.16012615318340
  C   5.36642012921789      0.13797384619669      0.81499387943292
  H   5.95498913894120      2.26013604353231      1.14056002675692
  N   5.20595052606220     -0.28428015971241     -0.55530531299865
  O   5.01804662072491      0.72226851722869     -2.63881567757786
  H   -6.84525303449603      0.95436337217502      0.04846989825120
  C   -5.88412497799525     -0.77717172520844     -1.89604071054534
  C   -5.21367476141097     -0.57351602932628      1.62387773861653
  N   4.37190643617854     -0.32186332525377      1.73580670831972
  O   2.59077356381863      0.56145270069080      2.92199375261570
  H   6.36712649465002     -0.12375353564902      1.17608780033449
  C   5.52245600640248     -1.60343581584033     -1.02757457836535
  N   -5.11316300999775     -1.87671405510744     -1.38759859684242
  H   -5.78509449813770     -0.79359873179863     -2.97818139021469
  H   -6.93159493242108     -0.92843080631994     -1.62160464301844
  N   -4.62380469198688     -1.73250205557230      1.01086780974729
  H   -4.78065825873008     -0.48099147788358      2.61672857623961
  H   -6.29778153271531     -0.72537873539678      1.71675651370831
  C   4.41094555419722     -1.59907490853574      2.38081654649263
  N   4.56497848515899     -2.62953982984160     -0.71202679515003
  H   6.49211679159828     -1.91481145856111     -0.62697453584106
  H   5.58414746260589     -1.53387087141567     -2.11041103029166
  C   -5.25897198516701     -2.43975938633263     -0.08112475364798
  C   -4.17551738829644     -2.54657134127012     -2.15917108793343
  C   -3.80562481724569     -2.57220475685882      1.76008641981295
  N   3.82730192077513     -2.67985977964927      1.62478717760558
  H   3.85373895361250     -1.52895587802069      3.31087219892144
  H   5.45274720474331     -1.83732452280953      2.61922620745622
  C   4.50397723747368     -3.34159524794622      0.52793249725376
  C   3.58272550498837     -3.03407050465275     -1.60243085993977
  C   -4.44003185212734     -3.75256774387993     -0.16324010433948
  H   -6.31908321945108     -2.60602177607905      0.14290327444914
  N   -3.66349374625186     -3.57041647510516     -1.37025113851541
  O   -3.89744328427682     -2.31363903545719     -3.31228429531052
  N   -3.72156476328989     -3.77108123103675      1.07277880382691
  O   -3.30330879859982     -2.32251989621133      2.83250045446245
  C   2.85417039012858     -3.48133005484966      2.18769897389100
  C   3.55116885663121     -4.52284476378310      0.21601324132492
  H   5.50669984333186     -3.65986145442366      0.83238113688646
  N   2.88857251554128     -4.07092289609630     -0.98788430527582
  O   3.39842089709601     -2.60226272005232     -2.71655589478033
  H   -5.06634094734001     -4.64806231992714     -0.24752945273479
  C   -2.90092294394443     -4.63349601729955     -1.97489491568054
  C   -2.98832299087592     -4.89897764593394      1.57158309765841
  N   2.74828211252549     -4.61408473968817      1.39572173243092
  O   2.23477867231767     -3.27144389500818      3.20631433757547
  H   4.07381503810449     -5.46896680135329      0.03801598018591
  C   1.95862876455116     -4.87711793108734     -1.72658456226080
  N   -1.61008096692112     -4.86588038867282     -1.39639909779595
  H   -3.47172193390255     -5.56774471826520     -1.92893349922599
  H   -2.75190799857283     -4.35355191989462     -3.01464050413246
  N   -1.65745190394800     -5.04770374001997      1.04663648356096
  H   -3.57241547505722     -5.80219982215395      1.36556530957272
  H   -2.88215132706303     -4.77568512607341      2.64616909852570
  C   1.82933995288528     -5.67444410166368      1.70393155738610
  N   0.61397249761813     -4.87906116947040     -1.20638299564627
  H   1.91752440970580     -4.46883315197040     -2.73366975662902
  H   2.32273628219708     -5.91142077606053     -1.76807771809957
  C   -1.37633518439031     -5.66148153214595     -0.23167100799443
  C   -0.43956373879344     -4.40752754754014     -1.98208544529308
  C   -0.57031307799299     -5.11917713203097      1.90727650801355
  N   0.50842800576478     -5.54929049078097      1.15336573413323
  H   1.70997361496313     -5.70001751011158      2.78333818765212
  H   2.26912343910460     -6.61318912430296      1.36196408739072
  C   0.16693432269553     -5.82499958104629     -0.21067488194275
  H   -1.90912911325989     -6.61612710905490     -0.31337651488159
  O   -0.35408867579698     -3.76375073367745     -3.00136168866387
  O   -0.57830949831500     -4.89954717140989      3.09736599116886
  H   0.49519534624677     -6.83522426868254     -0.48118829058268
