# Supplementary material for: Reliable and accurate prediction of basic pKa values in nitrogen compounds: the pKa shift in supramolecular systems as a case study
Source: J Cheminform. 2023 Sep 28;15:90. doi: 10.1186/s13321-023-00763-3 (PMC10540475; doi:10.1186/s13321-023-00763-3)
Supplement: Supplementary file 1 — Additional file 1. Optimized structures of the investigated compounds, equations, tables and additional figures. [file 13321_2023_763_MOESM1_ESM.zip › Optimized_Structures/Conjugate_acid/1.xyz]

22
Coordinates from ORCA-job 3
  N   2.06986835619507     -0.51616209260225     -0.21132146381566
  C   0.66707301317839     -0.93105881217617     -0.58076277993336
  H   0.74611124125296     -1.54050090971931     -1.47616428307279
  H   0.30577831573013     -1.56177653387798      0.22631416455462
  C   -0.18214812591875      0.32854542766152     -0.78471352161228
  H   -1.05469563022435      0.29480563277064     -0.13736480755756
  H   -0.54734591837460      0.37096572547710     -1.80784977331539
  C   0.66229124223036      1.56303947670739     -0.47486577144774
  H   0.05667541068429      2.45789451985584     -0.58850712402415
  C   2.67198820753313      0.33507429566457     -1.30303065840504
  H   3.70444052769488      0.52014760147383     -1.02148478898318
  H   2.67103567749688     -0.27010039072074     -2.20500678486784
  C   1.84599475930139      1.61877367081179     -1.43906406962057
  H   1.49421791495710      1.72525972184480     -2.46197950216554
  H   2.46526486713581      2.48597842611287     -1.22386067750815
  C   2.07103413182958      0.23271662369244      1.09927527456252
  H   1.71918166366639     -0.46127705482791      1.85694597204657
  H   3.10738830786797      0.47398144163026      1.31680721469666
  C   1.18225394368931      1.47294294913552      0.95867371164133
  H   1.75029797903079      2.36466696949337      1.21090569692087
  H   0.35092066958716      1.41838838051314      1.65716227700074
  H   2.63737344545610     -1.35330506892069     -0.10510830509403
