# Supplementary material for: Reliable and accurate prediction of basic pKa values in nitrogen compounds: the pKa shift in supramolecular systems as a case study
Source: J Cheminform. 2023 Sep 28;15:90. doi: 10.1186/s13321-023-00763-3 (PMC10540475; doi:10.1186/s13321-023-00763-3)
Supplement: Supplementary file 1 — Additional file 1. Optimized structures of the investigated compounds, equations, tables and additional figures. [file 13321_2023_763_MOESM1_ESM.zip › Optimized_Structures/Conjugate_acid/100.xyz]

19
Coordinates from ORCA-job 9
  N   -1.42154145174402      0.58609366395331     -0.09776319844112
  H   -0.56498637045047      0.52023931466953     -0.64733757897082
  H   -2.06442406429453      1.18403556247129     -0.61667219334720
  C   -1.15354615595054      1.13696641117263      1.25318129516885
  C   -2.13606181537070      1.88914162492649      1.87668649783218
  C   0.05023530794860      0.85304931537895      1.86743106247935
  C   -1.89677782829964      2.37030914968766      3.14518706345121
  H   -3.07946153603163      2.10663320196793      1.39180155541583
  C   0.28438682648107      1.33852690590619      3.14152975713632
  H   0.81254463516687      0.26208417767993      1.37504278521330
  C   -0.68414933215759      2.10351978974493      3.80161803046490
  H   -2.65459616431855      2.96361552837146      3.63677646118690
  H   1.22965780440263      1.11752891824041      3.60966301886651
  S   -0.50507479610105      2.77562980863406      5.40663950910556
  C   1.14665656831469      2.23749827300576      5.92451350832626
  H   1.27778997923768      2.64531776847542      6.92177724266233
  H   1.21478076658418      1.15528110627094      5.98096869600399
  H   1.91995401703393      2.64386185148071      5.27962040049090
  H   -1.83538639045093     -0.34833237203760     -0.06666391304529
