# Supplementary material for: Reliable and accurate prediction of basic pKa values in nitrogen compounds: the pKa shift in supramolecular systems as a case study
Source: J Cheminform. 2023 Sep 28;15:90. doi: 10.1186/s13321-023-00763-3 (PMC10540475; doi:10.1186/s13321-023-00763-3)
Supplement: Supplementary file 1 — Additional file 1. Optimized structures of the investigated compounds, equations, tables and additional figures. [file 13321_2023_763_MOESM1_ESM.zip › Optimized_Structures/Conjugate_acid/101.xyz]

21
Coordinates from ORCA-job 9
  N   -1.80678534821780     -1.09395154092791      0.01415378096506
  O   -1.68019502677156      1.08398355694540      0.00539672920135
  C   -3.12297279309024      0.80287492552013      0.02052155928556
  C   -3.22207115456385     -0.72759857720888      0.02123828591122
  C   -1.01246030520283     -0.04474001247883      0.00723807688139
  C   0.42287384271957     -0.03347108188525      0.00206897733262
  C   1.15669872049860     -1.22654654858968     -0.07688044775781
  C   1.09506667055964      1.19505741593601      0.07948923133255
  C   2.53475845064128     -1.18558957957621     -0.07583596783121
  C   2.47515047682635      1.22206039848838      0.08100827111558
  C   3.19518611826504      0.03642014891094      0.00435948147593
  H   -3.54295361343974      1.26841667558539     -0.86364057055238
  H   -3.52550464768544      1.26899245577523      0.91261533572144
  H   -3.71279766297472     -1.11835279259175      0.90908399459858
  H   -3.72254231271240     -1.11874665419428     -0.86103896279678
  H   0.66755344107197     -2.18857536591522     -0.15193683749637
  H   0.53266746856522      2.11411866484438      0.14071033846598
  H   3.09956390176712     -2.10398951047574     -0.13955702359618
  H   2.99256872878323      2.16812974366608      0.14204196885220
  H   4.27573539470941      0.06191909474945      0.00505140893980
  H   -1.47874034974886     -2.04411141657767      0.04631236995149
