# Supplementary material for: Reliable and accurate prediction of basic pKa values in nitrogen compounds: the pKa shift in supramolecular systems as a case study
Source: J Cheminform. 2023 Sep 28;15:90. doi: 10.1186/s13321-023-00763-3 (PMC10540475; doi:10.1186/s13321-023-00763-3)
Supplement: Supplementary file 1 — Additional file 1. Optimized structures of the investigated compounds, equations, tables and additional figures. [file 13321_2023_763_MOESM1_ESM.zip › Optimized_Structures/Conjugate_acid/102.xyz]

18
Coordinates from ORCA-job 9
  N   -1.58454026513230      0.47603095451104      0.04537780644693
  H   -1.18182663701290      0.85132914231896     -0.81446302770592
  H   -2.59665035463922      0.57163340509968     -0.02319900364187
  C   -1.07285057426421      1.18030656312871      1.25131547331611
  C   -1.99919861178258      1.70963727793606      2.12811743773903
  C   0.30407543071875      1.25886170415471      1.43016119192740
  C   -1.53804297394520      2.36256671607269      3.26001547309961
  H   -3.06333141154090      1.62194852773012      1.94663997947519
  C   0.72932435114690      1.92224555566415      2.57795207515560
  C   -0.17316300580129      2.46591291159296      3.47953084540969
  H   -2.24339902349402      2.78481820637923      3.95999100416647
  H   1.79053662371466      2.01105438516185      2.76305579277499
  H   0.19319782764178      2.97390480182813      4.35979092531556
  C   1.27563203531052      0.67766295707319      0.45034042772976
  H   1.11753929407814     -0.38939629263701      0.28253606323720
  H   1.23458364583826      1.17777722641841     -0.52005250687169
  H   2.29317792402215      0.78659877622538      0.80944800535022
  H   -1.37206427485852     -0.52289281865828      0.06344203707571
