# Supplementary material for: Reliable and accurate prediction of basic pKa values in nitrogen compounds: the pKa shift in supramolecular systems as a case study
Source: J Cheminform. 2023 Sep 28;15:90. doi: 10.1186/s13321-023-00763-3 (PMC10540475; doi:10.1186/s13321-023-00763-3)
Supplement: Supplementary file 1 — Additional file 1. Optimized structures of the investigated compounds, equations, tables and additional figures. [file 13321_2023_763_MOESM1_ESM.zip › Optimized_Structures/Conjugate_acid/103.xyz]

27
Coordinates from ORCA-job 5
  N   -1.56849857231659      0.50544680118097      0.04174518768970
  H   -0.90881181247790      0.60523320279735     -0.72943890971166
  H   -2.45689988622698      0.90040940320078     -0.26581501540743
  C   -1.07163738934585      1.19196534910252      1.26444053631329
  C   -1.99293284014536      1.69448055626250      2.16108232119371
  C   0.29075130093853      1.27581200760070      1.46905575915254
  C   -1.51527075146114      2.30513170401101      3.31160657860945
  H   -3.05890494813168      1.61680760318600      1.98499473943950
  C   0.73779036119347      1.89206333592422      2.62899358972623
  C   -0.14731181159352      2.41988962288803      3.57257746901733
  H   -2.23680920472460      2.69775583010189      4.01464527784277
  H   1.80490129950680      1.95668790313890      2.79040001642824
  Si  0.48958566475495      3.30782378892426      5.14015754697901
  C   2.14041311360479      2.55713869784374      5.60408944584041
  H   2.91442297195954      2.75006779319043      4.86234157991828
  H   2.49186248452780      2.98762138448421      6.54129698851081
  H   2.07444382950312      1.47984209707157      5.74986293441787
  C   0.66825247859438      5.12218974030375      4.70967312400196
  H   -0.28139961564039      5.56149829234378      4.40681721449034
  H   1.02727900718500      5.68401811843016      5.57159162719707
  H   1.37930451000836      5.27768929481067      3.89933575101663
  C   -0.77090139427574      3.05921015088153      6.50179574938448
  H   -0.96406648486169      2.00486631508945      6.69463378789615
  H   -0.40268061437359      3.49440976871450      7.43030370628735
  H   -1.72334144271876      3.54188798855325      6.28643921675028
  H   0.99920793551284      0.87332494796369      0.75534774597160
  H   -1.71374818899578     -0.49427169799990      0.19302603104407
