# Supplementary material for: Reliable and accurate prediction of basic pKa values in nitrogen compounds: the pKa shift in supramolecular systems as a case study
Source: J Cheminform. 2023 Sep 28;15:90. doi: 10.1186/s13321-023-00763-3 (PMC10540475; doi:10.1186/s13321-023-00763-3)
Supplement: Supplementary file 1 — Additional file 1. Optimized structures of the investigated compounds, equations, tables and additional figures. [file 13321_2023_763_MOESM1_ESM.zip › Optimized_Structures/Conjugate_acid/104.xyz]

25
Coordinates from ORCA-job 1
  N   -1.55602449915286      0.39748243717827      0.07915158942003
  H   -0.81638563781281      0.27615825787216     -0.61238592830290
  H   -2.30945186553750      0.91502662172969     -0.37278143525724
  C   -1.05689203175867      1.11841900381377      1.27856004587947
  C   -1.92475855929847      1.94180335293702      1.96955809658448
  C   0.24928977205486      0.91644249766591      1.68143511264733
  C   -1.45963206832391      2.58629288590906      3.10127807588053
  H   -2.94317676162137      2.10064597004784      1.63723793399259
  C   0.69468682294066      1.56600792994462      2.81798719354226
  H   0.91592257902049      0.25798145860070      1.13859082107230
  C   -0.14526764759550      2.41275360608528      3.55180413849101
  H   -2.11946222580505      3.26104922025620      3.62554055793315
  H   1.70583379828996      1.39349514875361      3.15483675059860
  C   0.33821262613158      3.10075050307808      4.75346909240345
  C   -0.49534723071352      3.26399012037532      5.86343025036707
  C   1.64045258485444      3.60490292061465      4.81072807116155
  C   -0.03610080793321      3.90680463572711      6.99971273777871
  H   -1.49454941480672      2.84960055482204      5.85486268892673
  C   2.09216477705247      4.25920809864886      5.94355195768530
  H   2.29100746075690      3.52277955672577      3.95036266930065
  C   1.25712936322373      4.40908470884446      7.04204659483727
  H   -0.68676042009796      4.01158512377374      7.85652896961887
  H   3.09657348989287      4.65805736879737      5.96751077693094
  H   1.61305971264962      4.91581863962658      7.92818209046889
  H   -1.91752381641004     -0.53114062182816      0.30580114803893
