# Supplementary material for: Reliable and accurate prediction of basic pKa values in nitrogen compounds: the pKa shift in supramolecular systems as a case study
Source: J Cheminform. 2023 Sep 28;15:90. doi: 10.1186/s13321-023-00763-3 (PMC10540475; doi:10.1186/s13321-023-00763-3)
Supplement: Supplementary file 1 — Additional file 1. Optimized structures of the investigated compounds, equations, tables and additional figures. [file 13321_2023_763_MOESM1_ESM.zip › Optimized_Structures/Conjugate_acid/105.xyz]

24
Coordinates from ORCA-job 7
  N   -3.03892331537812     -0.01753037731553     -0.03895883958072
  C   -4.65533990047468     -4.85870604644817     -0.07118491302141
  C   -3.28167247158072     -4.87653653136792     -0.08762012408579
  C   -2.54649533352383     -3.68156688253227     -0.08386900466128
  C   -3.24591666871443     -2.44044468465336     -0.06324150966121
  C   -4.65218249275457     -2.45326938523147     -0.04657340347157
  C   -5.34304719011862     -3.64001133422514     -0.05068223117081
  C   -1.12303492511591     -3.69941040940030     -0.10128661956384
  C   -2.46009502857286     -1.25140870775186     -0.05917273643369
  C   -1.04169251565669     -1.29374136872060     -0.07739665192348
  C   -0.39426041035695     -2.55750253872255     -0.09819546584621
  C   -0.33360635905590     -0.08583064365826     -0.07360599237121
  H   0.74711174027225     -0.11580578334179     -0.08700772668279
  C   -0.98770882794054      1.13032802418061     -0.05323003342177
  C   -2.36559668043066      1.14105251032864     -0.03569766952083
  H   -0.62429186944371     -4.65859949944067     -0.11731497051235
  H   -5.20922823747160     -5.78644832076496     -0.07424890988750
  H   -2.74913194800177     -5.81723866563833     -0.10371375912994
  H   -5.22807052724395     -1.53639089136611     -0.03114751202563
  H   -6.42322503696566     -3.63173746326341     -0.03790152660803
  H   0.68562623779251     -2.58685456172302     -0.11161118744538
  H   -0.44727101518740      2.06352927828252     -0.05068737652495
  H   -2.95736882941672      2.04217260263657     -0.01900552870975
  H   -4.04757839465944      0.02895168013740     -0.02564630773984
