# Supplementary material for: Reliable and accurate prediction of basic pKa values in nitrogen compounds: the pKa shift in supramolecular systems as a case study
Source: J Cheminform. 2023 Sep 28;15:90. doi: 10.1186/s13321-023-00763-3 (PMC10540475; doi:10.1186/s13321-023-00763-3)
Supplement: Supplementary file 1 — Additional file 1. Optimized structures of the investigated compounds, equations, tables and additional figures. [file 13321_2023_763_MOESM1_ESM.zip › Optimized_Structures/Conjugate_acid/106.xyz]

25
Coordinates from ORCA-job 20
  N   -1.59534595331718      0.13006514640595      0.32003224089673
  H   -0.83110186829800     -0.25205641041231     -0.23546261280513
  H   -2.24039992584692      0.58878353133315     -0.32389554719148
  C   -1.08009062026342      1.07836424705642      1.34601247972198
  C   -1.99244758260323      1.83049881018936      2.05943851873424
  C   0.28059857072269      1.13090756259093      1.55368934802601
  C   -1.48644604183297      2.68127491175702      3.03185027290508
  H   -3.05716235171481      1.77082811957026      1.87530330205920
  C   0.79002190295397      1.99072301616273      2.53321617009384
  H   0.95926314626804      0.49778873100680      0.99602563257342
  C   -0.12348348268330      2.75876513892240      3.26267574621498
  H   -2.16575441190054      3.29633795500002      3.60353224739769
  H   0.24684853793906      3.45137156541453      4.00419865766236
  C   2.23409496699001      2.07234807020843      2.77939273815541
  C   3.14378288302627      2.03247565953084      1.71955961328224
  C   2.72419893347287      2.19177960093314      4.08228870330872
  C   4.50517579202743      2.11381144592536      1.95646484781374
  H   2.78511723582667      1.98666625601197      0.69932181348026
  C   4.08667192216947      2.26127295011604      4.31673780676259
  H   2.03926357694966      2.19293969525709      4.91933368623625
  C   4.98055115515372      2.22452340426511      3.25569060007019
  H   5.19643043527208      2.10021447250997      1.12544609492384
  H   4.45203699153263      2.33953911243561      5.33101255099701
  H   6.04396428061546      2.28479003340059      3.44035940284135
  H   -2.09078809245972     -0.65701302559152      0.74177568583934
