# Supplementary material for: Reliable and accurate prediction of basic pKa values in nitrogen compounds: the pKa shift in supramolecular systems as a case study
Source: J Cheminform. 2023 Sep 28;15:90. doi: 10.1186/s13321-023-00763-3 (PMC10540475; doi:10.1186/s13321-023-00763-3)
Supplement: Supplementary file 1 — Additional file 1. Optimized structures of the investigated compounds, equations, tables and additional figures. [file 13321_2023_763_MOESM1_ESM.zip › Optimized_Structures/Conjugate_acid/107.xyz]

16
Coordinates from ORCA-job 19
  N   -1.59628187254065      0.46546281537295      0.01306263481005
  H   -0.94533449757710      0.56900005983107     -0.76519388779440
  H   -2.48704533916280      0.86560369902311     -0.27993094730047
  C   -1.08676437660899      1.14097480716796      1.23637590760241
  C   -2.00187277553128      1.68468338744111      2.11443798292371
  C   0.27575487567638      1.15556538674790      1.43696223847289
  C   -1.49742082462302      2.28128849685314      3.26382487825943
  H   -3.06697375960037      1.65577397133287      1.92983993877430
  C   0.76093331970652      1.76135241327817      2.59782956570613
  H   0.97875724612502      0.72235335619304      0.73847231069029
  C   -0.13754816076681      2.32222280836360      3.50769281478025
  H   -2.17991800465424      2.72317902859184      3.97444914331539
  H   0.23243401411405      2.79570365543233      4.40756556006991
  O   2.09508013124107      1.76351064902165      2.75927827648784
  H   2.34148877551125      2.20110880890981      3.58433291947872
  H   -1.74228875130902     -0.53478334356057      0.16100066372354
