# Supplementary material for: Reliable and accurate prediction of basic pKa values in nitrogen compounds: the pKa shift in supramolecular systems as a case study
Source: J Cheminform. 2023 Sep 28;15:90. doi: 10.1186/s13321-023-00763-3 (PMC10540475; doi:10.1186/s13321-023-00763-3)
Supplement: Supplementary file 1 — Additional file 1. Optimized structures of the investigated compounds, equations, tables and additional figures. [file 13321_2023_763_MOESM1_ESM.zip › Optimized_Structures/Conjugate_acid/108.xyz]

22
Coordinates from ORCA-job 7
  N   -1.68849935197392      0.84681784791690     -0.23289696362027
  H   -1.00846454007717      1.04021880207038     -0.96769613894671
  H   -2.53089966877873      1.37860963074612     -0.44910213654245
  C   -1.15579000599028      1.21757545493785      1.10616667046639
  C   -2.03860869477375      1.70019490862877      2.05250140479767
  C   0.18624197826120      1.02643850591504      1.33343336398798
  C   -1.51319446895244      2.00538720834801      3.30066479415600
  H   -3.09088252358655      1.83865094495758      1.84500892811636
  C   0.70009411452771      1.34048872542024      2.59923866475890
  H   0.86213977766944      0.64505274000065      0.57985961908650
  C   -0.16878171000429      1.83250826656947      3.58056529689326
  H   -2.16795197241251      2.39053690324437      4.06846901952024
  H   0.19984616404310      2.08514997376748      4.56139053153329
  O   2.01100202156612      1.13694740361743      2.75238893944070
  C   2.63052899425105      1.43323567624684      4.02721903865096
  H   2.47212745047459      2.48839030299838      4.25693366419663
  H   2.14853218316308      0.83136993910240      4.79965651575177
  C   4.09272641888337      1.10998745467718      3.91281161536053
  H   4.56843976226577      1.70927875805982      3.14037897818661
  H   4.58410106220209      1.32499991438457      4.85960728224878
  H   4.24574115167900      0.05852309269291      3.68243646108546
  H   -1.92844814243689     -0.14436245430238     -0.28803554912863
