# Supplementary material for: Reliable and accurate prediction of basic pKa values in nitrogen compounds: the pKa shift in supramolecular systems as a case study
Source: J Cheminform. 2023 Sep 28;15:90. doi: 10.1186/s13321-023-00763-3 (PMC10540475; doi:10.1186/s13321-023-00763-3)
Supplement: Supplementary file 1 — Additional file 1. Optimized structures of the investigated compounds, equations, tables and additional figures. [file 13321_2023_763_MOESM1_ESM.zip › Optimized_Structures/Conjugate_acid/109.xyz]

19
Coordinates from ORCA-job 8
  N   -1.73331454660989      0.80642525470389     -0.18873110550224
  H   -1.05657208218215      0.92026129449745     -0.94292539257815
  H   -2.53393370076335      1.39880995949988     -0.40744823603784
  C   -1.14187754280548      1.17389031870546      1.12679125315784
  C   -1.98348586531013      1.66107050690074      2.10843624977267
  C   0.20835227147602      0.97978974430998      1.29937127091627
  C   -1.40583011636887      1.96495385383777      3.33362084098130
  H   -3.04310681033025      1.80223063879278      1.94387667606596
  C   0.78087064212123      1.29045865765704      2.54133659016616
  H   0.83104106262143      0.59387203338137      0.50132198049860
  C   -0.05116376155951      1.78525625533659      3.55148334365035
  H   -2.02514849222567      2.35300258727969      4.12896540153739
  H   0.35670483732168      2.03727885073125      4.51713320882854
  S   2.50663431132751      1.02449577095430      2.69190103988276
  C   2.87522424411655      1.53412099838637      4.39208778954865
  H   3.94304381349944      1.37807319333656      4.50832978498546
  H   2.65823178739165      2.58617277953147      4.54820855287758
  H   2.35262750632412      0.91596922281661      5.11536385651218
  H   -2.05429755804434     -0.16313192065919     -0.20712310526348
