# Supplementary material for: Reliable and accurate prediction of basic pKa values in nitrogen compounds: the pKa shift in supramolecular systems as a case study
Source: J Cheminform. 2023 Sep 28;15:90. doi: 10.1186/s13321-023-00763-3 (PMC10540475; doi:10.1186/s13321-023-00763-3)
Supplement: Supplementary file 1 — Additional file 1. Optimized structures of the investigated compounds, equations, tables and additional figures. [file 13321_2023_763_MOESM1_ESM.zip › Optimized_Structures/Conjugate_acid/11.xyz]

26
Coordinates from ORCA-job 1
  N   0.28487028564039     -1.14680231407767      0.01568872655282
  H   0.61997664345497     -2.10889264182588     -0.02280690303452
  H   0.59435441636733     -0.68598082388655     -0.83940521440987
  C   0.83073522965270     -0.43150900930666      1.24315854731026
  H   0.40737069438476      0.56914872274670      1.22030080615510
  H   0.42719054520048     -0.95890259124665      2.10340738378546
  C   2.33943481629329     -0.41689085349420      1.23662710536383
  H   2.72156473925051     -1.44070713189361      1.21846794935431
  H   2.70405174458247      0.07876090167309      0.33325943455233
  C   2.89088769804299      0.30398770654108      2.46373102316961
  H   2.51105057416412      1.32771254989618      2.48476827270560
  H   2.51940632358090     -0.18243870515239      3.36836974403468
  C   4.41224107209791      0.32709060500786      2.48976208503875
  H   4.79052608051424     -0.69807694373294      2.46277749655736
  H   4.78302308430069      0.81280887956069      1.58340041304840
  C   4.97381078156596      1.03945036563220      3.71031807870846
  H   4.59381354993978      2.06428547448744      3.73983007184970
  H   4.60239746720508      0.55372544656434      4.61687490619187
  C   6.49455202860519      1.06701005799288      3.74279655728485
  H   6.87335135628695      0.04251889567952      3.70688117247298
  H   6.86451236757458      1.55699581360574      2.83865285963093
  C   7.04928579181353      1.77230884550389      4.96809247383287
  H   8.13752513456733      1.78027608897678      4.96108223874592
  H   6.71325071242560      2.80808071124685      5.01554844831833
  H   6.73009442347283      1.28065909141147      5.88699644156143
  H   -0.73427756098462     -1.17161914191016      0.00441988121851
