# Supplementary material for: Reliable and accurate prediction of basic pKa values in nitrogen compounds: the pKa shift in supramolecular systems as a case study
Source: J Cheminform. 2023 Sep 28;15:90. doi: 10.1186/s13321-023-00763-3 (PMC10540475; doi:10.1186/s13321-023-00763-3)
Supplement: Supplementary file 1 — Additional file 1. Optimized structures of the investigated compounds, equations, tables and additional figures. [file 13321_2023_763_MOESM1_ESM.zip › Optimized_Structures/Conjugate_acid/110.xyz]

15
Coordinates from ORCA-job 12
  N   -1.57445971624606      0.44408598411096      0.07782635131430
  H   -0.91985689651233      0.51822988091430     -0.70086563802368
  H   -2.46608536356925      0.82247504281022     -0.24212633526215
  C   -1.07633104666840      1.17489259871741      1.27137676761721
  C   -1.99549305516986      1.69193120198049      2.16460204714593
  C   0.28801809778264      1.28545250337360      1.46096628109871
  C   -1.52914611845390      2.34683581280360      3.29184336892529
  H   -3.06194229841963      1.59720443874635      2.00511386607771
  C   0.74982770536693      1.94132028118938      2.58964790408133
  H   0.99784246020227      0.87498790560025      0.75429161251196
  C   -0.15909185388337      2.46888863158961      3.50117128608525
  H   -2.22853112177984      2.76283473610869      4.00046102467071
  H   1.81101602676231      2.04438667592050      2.75577885061127
  Br  0.47232380105649      3.36359008126890      5.03278387400902
  H   -1.71509062046798     -0.55111577513427      0.26412873913711
