# Supplementary material for: Reliable and accurate prediction of basic pKa values in nitrogen compounds: the pKa shift in supramolecular systems as a case study
Source: J Cheminform. 2023 Sep 28;15:90. doi: 10.1186/s13321-023-00763-3 (PMC10540475; doi:10.1186/s13321-023-00763-3)
Supplement: Supplementary file 1 — Additional file 1. Optimized structures of the investigated compounds, equations, tables and additional figures. [file 13321_2023_763_MOESM1_ESM.zip › Optimized_Structures/Conjugate_acid/111.xyz]

15
Coordinates from ORCA-job 3
  N   -1.61353918121070      0.44796556583235      0.07038467951770
  H   -0.93238784019773      0.46363079208803     -0.68848941044431
  H   -2.46910525547575      0.87484465550545     -0.28543991892815
  C   -1.10303857938225      1.17065153641497      1.26342496045261
  C   -2.01367173578804      1.69219876968930      2.16323625547907
  C   0.26292324602104      1.27161276347323      1.44534356460863
  C   -1.53662574267932      2.34075258140706      3.28862699951494
  H   -3.08152169220990      1.60498751480269      2.00967192466093
  C   0.73608834745798      1.92129909113808      2.57238062203772
  H   0.96587479708010      0.85792964762483      0.73375456494122
  C   -0.16442620609524      2.45255499543034      3.48924932351541
  H   -2.22494131243545      2.76148454690761      4.00513486669776
  H   1.79797490717523      2.01898635550159      2.73671060628021
  Cl  0.42857689807512      3.26735642039704      4.89429949080702
  H   -1.82218065033509     -0.53225523621258      0.27171147085921
