# Supplementary material for: Reliable and accurate prediction of basic pKa values in nitrogen compounds: the pKa shift in supramolecular systems as a case study
Source: J Cheminform. 2023 Sep 28;15:90. doi: 10.1186/s13321-023-00763-3 (PMC10540475; doi:10.1186/s13321-023-00763-3)
Supplement: Supplementary file 1 — Additional file 1. Optimized structures of the investigated compounds, equations, tables and additional figures. [file 13321_2023_763_MOESM1_ESM.zip › Optimized_Structures/Conjugate_acid/112.xyz]

25
Coordinates from ORCA-job 19
  N   -1.42198738074588      1.21616187085743     -0.31953524276169
  H   -0.61329651467123      0.82213868721396     -0.82371593676422
  H   -1.67540019362356      2.10112593723838     -0.75861013589504
  C   -1.03569205529012      1.39112044881155      1.10197350612773
  C   -1.97639990950137      1.87037140435463      1.99324633261095
  C   0.28654646500938      1.12475110549185      1.44606115603633
  C   -1.58852713056350      2.09221797340786      3.30443507358973
  H   -2.99332406458492      2.07300896942639      1.68226874503548
  C   0.64847058423576      1.37527974978586      2.76955564430213
  C   -0.27561003963140      1.84838845591999      3.68603940650330
  H   -2.30883441034830      2.45823645205095      4.02091607711519
  H   1.66521613214922      1.17436256980827      3.07515682094001
  H   0.02788824495611      2.02508541310480      4.70785148646487
  C   1.25437666622511      0.62306605243095      0.45032364749789
  C   2.38925832841475      1.36895380488686      0.13059172310388
  C   1.03764285494048     -0.59749489736338     -0.20083644840488
  C   3.28194618647650      0.90775484517348     -0.82404788503827
  H   2.56503625354399      2.31386654430339      0.62676500428601
  C   1.93354921952802     -1.05244743143065     -1.15912821065518
  H   0.20642770359651     -1.22713884564206      0.09654125561211
  C   3.05359202171385     -0.29769952337776     -1.47445211213519
  H   4.15886730311965      1.49288307577765     -1.06244381318856
  H   1.76763050526541     -2.00645239262684     -1.63943040485509
  H   3.75391921678710     -0.65304797812885     -2.21696063092140
  H   -2.20429598700158      0.57350770852526     -0.43556505860610
