# Supplementary material for: Reliable and accurate prediction of basic pKa values in nitrogen compounds: the pKa shift in supramolecular systems as a case study
Source: J Cheminform. 2023 Sep 28;15:90. doi: 10.1186/s13321-023-00763-3 (PMC10540475; doi:10.1186/s13321-023-00763-3)
Supplement: Supplementary file 1 — Additional file 1. Optimized structures of the investigated compounds, equations, tables and additional figures. [file 13321_2023_763_MOESM1_ESM.zip › Optimized_Structures/Conjugate_acid/113.xyz]

21
Coordinates from ORCA-job 4
  N   -1.57371296219419      0.44474301913955      0.09913549056305
  H   -0.87882434202146      0.46525010421074     -0.64714727801421
  H   -2.42822064099554      0.86308890105864     -0.26848918175531
  C   -1.08372671088202      1.17352130718538      1.30034979804999
  C   -2.00995007010015      1.70128141028139      2.18226679020140
  C   0.27479010000510      1.26707586173473      1.49098593997704
  C   -1.53238663208468      2.35413710580467      3.30822690621685
  H   -3.07543639188337      1.61474931461196      2.01118660085146
  C   0.74109094422109      1.92467985735324      2.62534673427752
  H   1.00163866249357      0.85491129326347      0.80194980372141
  C   -0.16687443571100      2.46605645856620      3.53001605042191
  H   -2.23231554241420      2.78024591526209      4.01145306490979
  H   0.19897079153439      2.97793722411297      4.40638096971568
  C   2.22557321018183      2.00733338917080      2.79000464558756
  O   2.99646774267483      1.52962791072479      1.98681929285177
  O   2.56807829066322      2.65585265131207      3.90295751885401
  C   3.98955017490591      2.78323562981511      4.14677305665445
  H   4.45935437747574      3.32916382227915      3.33437804440451
  H   4.07207265173331      3.32941461658021      5.07761340242627
  H   4.44192112092788      1.80005768718647      4.23321896108787
  H   -1.77506033853026     -0.53636347965366      0.30157338899696
