# Supplementary material for: Reliable and accurate prediction of basic pKa values in nitrogen compounds: the pKa shift in supramolecular systems as a case study
Source: J Cheminform. 2023 Sep 28;15:90. doi: 10.1186/s13321-023-00763-3 (PMC10540475; doi:10.1186/s13321-023-00763-3)
Supplement: Supplementary file 1 — Additional file 1. Optimized structures of the investigated compounds, equations, tables and additional figures. [file 13321_2023_763_MOESM1_ESM.zip › Optimized_Structures/Conjugate_acid/114.xyz]

15
Coordinates from ORCA-job 11
  N   -1.51850706793216      0.40359542094129      0.03713000051192
  H   -0.91802467998170      0.58342250406087     -0.76788344618099
  H   -2.46304696528319      0.68919587975231     -0.22000045526317
  C   -1.04822063312446      1.13977381306692      1.24148463020865
  C   -1.98950205648741      1.64496508086911      2.11502968295536
  C   0.31402346105845      1.25700326746638      1.43539785878075
  C   -1.52803593042719      2.30442294835216      3.24661140586107
  H   -3.05165635155407      1.53777599199288      1.93845806723196
  C   0.74757091126165      1.92186679610236      2.57661405384255
  H   1.03255219767548      0.85154114180898      0.73612734434034
  C   -0.17019887076054      2.44516787688609      3.48119683023365
  H   -2.23743778908670      2.71568804522696      3.94918473927055
  H   0.17882450486793      2.96213719785998      4.36224529362411
  Br  2.59630645468300      2.11232581199843      2.88500441298298
  H   -1.53464718490908     -0.60688177638472      0.18839958160023
