# Supplementary material for: Reliable and accurate prediction of basic pKa values in nitrogen compounds: the pKa shift in supramolecular systems as a case study
Source: J Cheminform. 2023 Sep 28;15:90. doi: 10.1186/s13321-023-00763-3 (PMC10540475; doi:10.1186/s13321-023-00763-3)
Supplement: Supplementary file 1 — Additional file 1. Optimized structures of the investigated compounds, equations, tables and additional figures. [file 13321_2023_763_MOESM1_ESM.zip › Optimized_Structures/Conjugate_acid/115.xyz]

15
Coordinates from ORCA-job 14
  N   -1.59657218329147      0.41117270230699      0.09346633233700
  H   -0.94052723785720      0.46917993403140     -0.68547050964785
  H   -2.48567565625006      0.79124918657332     -0.23157057087216
  C   -1.09461131784842      1.15397627677878      1.27942359136064
  C   -2.01199771459200      1.68147573779245      2.16511425971090
  C   0.27219861763724      1.25413951886283      1.44903902290488
  C   -1.52463253250762      2.34605489142416      3.28359768731343
  H   -3.07803276954897      1.58665080918775      2.00774499605816
  C   0.71747089015655      1.92601215699035      2.57754138138903
  H   0.99033823504420      0.83928151239357      0.75531295524192
  C   -0.16236733876514      2.47367484615899      3.49682735873871
  H   -2.21889402546609      2.77287912646724      3.99167627173845
  H   0.22571688274243      2.99185362681329      4.36092119810078
  F   2.03002328784067      2.04318206356726      2.76731039143569
  H   -1.74343713729410     -0.57978238934838      0.29606563419042
