# Supplementary material for: Reliable and accurate prediction of basic pKa values in nitrogen compounds: the pKa shift in supramolecular systems as a case study
Source: J Cheminform. 2023 Sep 28;15:90. doi: 10.1186/s13321-023-00763-3 (PMC10540475; doi:10.1186/s13321-023-00763-3)
Supplement: Supplementary file 1 — Additional file 1. Optimized structures of the investigated compounds, equations, tables and additional figures. [file 13321_2023_763_MOESM1_ESM.zip › Optimized_Structures/Conjugate_acid/116.xyz]

15
Coordinates from ORCA-job 2
  N   -1.58624390393847      0.43399960971158      0.06423870941662
  H   -0.92325085039677      0.49553587255196     -0.70840321918352
  H   -2.46992578320208      0.82364331632290     -0.26387902613069
  C   -1.08987969682873      1.16357165500963      1.26155356688258
  C   -2.01304774019724      1.68017377343531      2.14826183354481
  C   0.27539016859269      1.26315139294615      1.43734118293064
  C   -1.52770003495625      2.33242883670992      3.27372892822510
  H   -3.07861932428055      1.58638690933475      1.98605650945780
  C   0.73217537840601      1.92231749771722      2.57317816824693
  H   0.98341451904451      0.85092458136870      0.73158531653277
  C   -0.16539124169600      2.45631463962165      3.49029504548902
  H   -2.22220165427775      2.75206495049662      3.98605281706613
  H   0.20622705535785      2.96768516793361      4.36529159968855
  Cl  2.43605070950573      2.07534200766305      2.83055640878622
  H   -1.74099760113295     -0.55754021082305      0.25714215904703
