# Supplementary material for: Reliable and accurate prediction of basic pKa values in nitrogen compounds: the pKa shift in supramolecular systems as a case study
Source: J Cheminform. 2023 Sep 28;15:90. doi: 10.1186/s13321-023-00763-3 (PMC10540475; doi:10.1186/s13321-023-00763-3)
Supplement: Supplementary file 1 — Additional file 1. Optimized structures of the investigated compounds, equations, tables and additional figures. [file 13321_2023_763_MOESM1_ESM.zip › Optimized_Structures/Conjugate_acid/117.xyz]

17
Coordinates from ORCA-job 17
  N   -6.10465316685380      2.45160267752890     -0.11752414762765
  C   -4.79607492076458      2.08482484265578      0.07486832016687
  C   -4.55340199725448      0.69113307652573      0.21378229164302
  C   -3.23160532349714      0.24818740565253      0.41350735782451
  H   -3.03885893916369     -0.80982844176129      0.52018374141944
  C   -2.21281458054360      1.16250360892767      0.46979878003538
  C   -2.47769996432041      2.53703892469621      0.32974627578057
  C   -3.75615173697679      3.00783869805660      0.13324345587630
  H   -1.19579745984506      0.83288945874208      0.62265768316309
  H   -1.65877413292350      3.24029848996063      0.37756093544842
  H   -3.94749882492539      4.06685746525014      0.02690676114228
  C   -5.66534825864420     -0.16354608094986      0.14156230586395
  H   -5.53158711718662     -1.23427056224364      0.24193573247096
  N   -6.90916345687074      0.25823882894797     -0.04690076050755
  C   -7.09678916485072      1.55910312994448     -0.17205146669779
  H   -8.09525653758062      1.94304884633145     -0.32705527758673
  H   -6.32552441779862      3.43507963173460     -0.22222198841506
