# Supplementary material for: Reliable and accurate prediction of basic pKa values in nitrogen compounds: the pKa shift in supramolecular systems as a case study
Source: J Cheminform. 2023 Sep 28;15:90. doi: 10.1186/s13321-023-00763-3 (PMC10540475; doi:10.1186/s13321-023-00763-3)
Supplement: Supplementary file 1 — Additional file 1. Optimized structures of the investigated compounds, equations, tables and additional figures. [file 13321_2023_763_MOESM1_ESM.zip › Optimized_Structures/Conjugate_acid/118.xyz]

17
Coordinates from ORCA-job 20
  N   -6.84596900081584      0.27392187655398     -0.02878317358456
  C   -4.83874065106969      2.05718162828743      0.03911278744655
  C   -4.54666782890314      0.66147567143423      0.22587153784895
  C   -3.21862718954105      0.23647266358364      0.44326191489210
  H   -3.00483505248491     -0.81411437585790      0.58308418338045
  C   -2.21910811074589      1.16990900752286      0.47312404514992
  C   -2.50689676445316      2.53805988242416      0.28980504135859
  C   -3.79065926118809      2.98159153659067      0.07598842804023
  H   -1.19716555126860      0.86166930484304      0.63863476590148
  H   -1.69593208321276      3.25194721834467      0.31883552747357
  H   -4.01719839180792      4.02780454119446     -0.06521285004679
  C   -5.62174118378544     -0.21247566963127      0.18122027043617
  H   -5.52506369699184     -1.28079273633987      0.30875620313299
  N   -6.11340498139791      2.48940813057310     -0.17207624747415
  C   -7.06580768386749      1.62066386007685     -0.20206115556720
  H   -8.09068350244088      1.92044322226107     -0.36714596468472
  H   -7.63649906602534     -0.35716576186113     -0.06241531370357
