# Supplementary material for: Reliable and accurate prediction of basic pKa values in nitrogen compounds: the pKa shift in supramolecular systems as a case study
Source: J Cheminform. 2023 Sep 28;15:90. doi: 10.1186/s13321-023-00763-3 (PMC10540475; doi:10.1186/s13321-023-00763-3)
Supplement: Supplementary file 1 — Additional file 1. Optimized structures of the investigated compounds, equations, tables and additional figures. [file 13321_2023_763_MOESM1_ESM.zip › Optimized_Structures/Conjugate_acid/119.xyz]

19
Coordinates from ORCA-job 5
  N   -1.77580333076716      0.59160037855622      0.19774819770992
  H   -1.33010358776539     -0.32010644140095      0.09710082793089
  H   -2.75892822529161      0.41980762189611      0.40799651274059
  C   -1.13030656621967      1.38514542989033      1.27146408041105
  C   -1.88346603995346      2.31733798391309      1.96169364635139
  C   0.21199732027352      1.18798698486449      1.53774748304496
  C   -1.27895544846139      3.06078386262150      2.95273607963452
  H   -2.93420198746061      2.46832435167718      1.74932287857080
  C   0.81162193887622      1.93454996908372      2.53056600699355
  H   0.79841635064373      0.45901814228812      0.99302130975728
  C   0.07536818559539      2.87740168523116      3.25754669351916
  H   -1.86965149804031      3.76634900746046      3.51905377535280
  H   1.85374303045987      1.76617948138139      2.76194051099334
  N   0.64092619541230      3.53114594192997      4.33270439690054
  H   0.20121748731613      4.39069935618186      4.62038814375599
  H   0.00634053815824      2.16618843929116      5.68236399658130
  H   1.64609034376331      3.59539084129428      4.34682887893800
  Cl  -0.71791887614071      1.17929867311689      6.14615206713150
  H   -1.73548583039837      1.05209829072297     -0.71417548631766
